# Supplementary material for: Auxin-to-Gibberellin Ratio as a Signal for Light Intensity and Quality in Regulating Soybean Growth and Matter Partitioning
Source: Front Plant Sci. 2018 Jan 30;9:56. doi: 10.3389/fpls.2018.00056 (PMC5797538; doi:10.3389/fpls.2018.00056)
Supplement: SUPPORTING INFORMATION S1 — Differential protein expressed statistics of soybean stem and petiole in different treatments. [file Table_1.xlsx]

## Sheet: (N+Fr) vs N(Petiole)
Protein accession	Protein description	N+Fr/N Ratio	Regulated Type	N+Fr/N P value	Gene name	MW [kDa]
A0A0R0EIR6	PREDICTED: 7-deoxyloganetin glucosyltransferase [Glycine max]	0.659	Down	1.76e-05	LOC100816809	54.474
A0A0R0EQP6	PREDICTED: peroxidase 47 [Glycine max]	0.64	Down	3.68e-05	LOC100776019	36.304
A0A0R0EWN2	PREDICTED: spermidine coumaroyl CoA acyltransferase [Glycine max]	1.575	Up	0.0069405	LOC100801843	51.001
A0A0R0F2G6	"PREDICTED: alanine--glyoxylate aminotransferase 2 homolog 3, mitochondrial [Glycine max]"	1.645	Up	0.00055877	LOC100797583	52.558
A0A0R0FHG0	PREDICTED: non-specific lipid-transfer protein 2 [Glycine max]	1.864	Up	1.56e-05	LOC100306479	9.9318
A0A0R0FZ23	PREDICTED: 40S ribosomal protein S14 [Glycine max]	1.922	Up	0.0022955	LOC100306566	16.323
A0A0R0GA14	PREDICTED: 17.3 kDa class I heat shock protein [Glycine max]	8.872	Up	1.86e-06	LOC100779969	17.91
A0A0R0I5R9	PREDICTED: methionine gamma-lyase [Glycine max]	1.795	Up	0.0149955	LOC100808736	48.069
A0A0R0IA82	PREDICTED: protein ASPARTIC PROTEASE IN GUARD CELL 1 [Glycine max]	1.514	Up	0.00151864	LOC100784849	52.787
A0A0R0KBI3	PREDICTED: peptidyl-prolyl cis-trans isomerase 1-like [Glycine max]	0.065	Down	3.57e-06	LOC100787030	18.197
A0A0R4J2J8	PREDICTED: probable methyltransferase PMT20 [Glycine max]	0.63	Down	0.003376	LOC100810681	68.298
A0A0R4J2Q1	PREDICTED: basic 7S globulin [Glycine max]	1.835	Up	0.0031777	LOC100797018	46.448
A0A0R4J2Q7	PREDICTED: 60S ribosomal protein L10 [Glycine max]	1.512	Up	0.00065985	LOC100777196	25.064
A0A0R4J2Q9	PREDICTED: peroxidase 4 [Glycine max]	1.697	Up	8.37e-05	LOC100812478	34.943
A0A0R4J3V8	PREDICTED: uncharacterized protein LOC100805668 [Glycine max]	1.988	Up	0.000199767	LOC100805668	32.365
A0A0R4J443	"PREDICTED: beta-amylase 1, chloroplastic [Glycine max]"	2.302	Up	0.0061419	LOC100781448	62.982
A0A0R4J475	7-ethoxycoumarin O-deethylase-like precursor [Glycine max]	0.52	Down	0.0132409	LOC100789835	55.894
A0A0R4J4Z9	uncharacterized protein LOC100804416 precursor [Glycine max]	1.594	Up	0.0004043	LOC100804416	39.696
B2ZF65	PREDICTED: galactinol--sucrose galactosyltransferase [Glycine max]	1.679	Up	4.36e-05	RS3	83.708
C6SV94	PREDICTED: 40S ribosomal protein S14 [Glycine max]	1.918	Up	6.24e-07	LOC100787077	16.295
C6SVM5	uncharacterized protein LOC100499701 [Glycine max]	1.553	Up	0.036237	LOC100499701	13.16
C6SVR0	uncharacterized protein LOC100499708 [Glycine max]	2.225	Up	0.0005983	LOC100499708	16.836
C6SW14	uncharacterized protein LOC100305647 precursor [Glycine max]	0.575	Down	0.00057875	LOC100305647	20.192
C6SW35	uncharacterized protein LOC100499742 [Glycine max]	1.521	Up	0.00128431	LOC100499742	13.855
C6SWD0	uncharacterized protein LOC100305720 [Glycine max]	0.497	Down	0.0044197	LOC100305720	21.816
C6SWY6	uncharacterized protein LOC100305867 [Glycine max]	1.588	Up	0.021225	LOC100305867	16.532
C6SX86	60S ribosomal protein L27a [Glycine max]	2.473	Up	0.0002437	LOC100305936	16.401
C6SXA9	uncharacterized protein LOC100305948 precursor [Glycine max]	2.038	Up	0.0112412	LOC100305948	13.184
C6SXD3	uncharacterized protein LOC100499852 [Glycine max]	1.769	Up	0.00115938	LOC100499852	15.796
C6SY43	uncharacterized protein LOC100306133 [Glycine max]	1.623	Up	0.00140025	LOC100306133	21.311
C6SYC0	uncharacterized protein LOC100306183 [Glycine max]	1.783	Up	2.03e-05	LOC100306183	27.585
C6SYJ4	PREDICTED: 60S ribosomal protein L27a-3-like [Glycine max]	1.863	Up	0.000197145	LOC100802235	16.545
C6SZ93	uncharacterized protein LOC100306409 precursor [Glycine max]	1.768	Up	0.00037946	LOC100306409	9.9089
C6SZE2	"PREDICTED: acyl carrier protein 1, mitochondrial-like [Glycine max]"	1.521	Up	5.76e-05	LOC100818873	13.031
C6SZS1	uncharacterized protein LOC100500046 [Glycine max]	1.892	Up	8.69e-07	LOC100500046	18.662
C6SZX7	uncharacterized protein LOC100306570 [Glycine max]	2.099	Up	0.00179775	LOC100306570	18.503
C6T0E8	uncharacterized protein LOC100500108 [Glycine max]	2.187	Up	0.020785	LOC100500108	21.281
C6T0R5	uncharacterized protein LOC100500164 [Glycine max]	1.55	Up	0.032344	LOC100500164	20.981
C6T1W3	KS-type dehydrin SLTI629 [Glycine max]	2.326	Up	0.000124131	LOC100137078	12.606
C6T2Y5	uncharacterized protein LOC100809295 [Glycine max]	2.741	Up	7.85e-05	LOC100809295	13.376
C6T3W3	uncharacterized protein LOC100527293 [Glycine max]	1.989	Up	0.00063519	LOC100527293	16.362
C6T5J1	uncharacterized protein LOC100527825 [Glycine max]	0.6	Down	0.0004952	LOC100527825	15.341
C6T670	uncharacterized protein LOC100817971 [Glycine max]	2.867	Up	1.6e-05	LOC100817971	16.607
C6T8E0	uncharacterized protein LOC100778672 [Glycine max]	1.763	Up	0.031076	LOC100778672	38.238
C6T8E8	uncharacterized protein LOC100795577 [Glycine max]	0.612	Down	0.00078311	LOC100795577	54.638
C6T963	uncharacterized protein LOC100808454 [Glycine max]	0.637	Down	0.000176011	LOC100808454	35.226
C6TAH7	uncharacterized protein LOC100775617 precursor [Glycine max]	1.614	Up	1.66e-05	LOC100775617	21.731
C6TAT2	glutathione S-transferase GST 9 [Glycine max]	2.156	Up	0.000135096	GSTU37	25.653
C6TBI4	uncharacterized protein LOC100800463 [Glycine max]	2.074	Up	2.72e-06	LOC100800463	12.795
C6TI81	ferritin [Glycine max]	1.512	Up	0.0086955	LOC547698	27.919
C6TJ97	uncharacterized protein LOC100800885 [Glycine max]	0.664	Down	0.0067354	LOC100800885	31.966
C6ZHS3	uncharacterized LOC100306157 [Glycine max]	2.155	Up	1.67e-05	LOC100306157	17.397
C6ZQJ7	glutathione transferase [Glycine max]	1.75	Up	0.00115867	GST	25.057
C7S8C0	PREDICTED: germin-like protein subfamily 1 member 13 [Glycine max]	0.424	Down	0.00123768	LOC100799339	24.985
E2FKI9	uncharacterized protein LOC100794293 [Glycine max]	3.109	Up	1.51e-05	SEOs	76.418
G3E7M9	uncharacterized protein LOC100784252 [Glycine max]	1.744	Up	2.51e-07	ANNEXIN	35.922
I1J5P4	PREDICTED: delta(8)-fatty-acid desaturase 2-like [Glycine max]	0.661	Down	0.00084108	LOC100788222	51.37
I1J8D4	PREDICTED: ubiquitin domain-containing protein DSK2b-like [Glycine max]	0.64	Down	0.0110574	LOC100797539	57.239
I1J9Q9	PREDICTED: expansin-like B1 [Glycine max]	4.472	Up	0.000177908	LOC100802855	28.261
I1JB54	PREDICTED: 60S ribosomal protein L30-like [Glycine max]	2.589	Up	1.79e-06	LOC100776662	11.887
I1JC17	"PREDICTED: aldehyde dehydrogenase family 2 member B7, mitochondrial [Glycine max]"	1.708	Up	0.0041834	LOC100782019	58.552
I1JC73	uncharacterized protein LOC100527895 [Glycine max]	1.771	Up	0.00050351	LOC100527895	16.655
I1JD85	PREDICTED: sucrose transport protein SUC8 [Glycine max]	0.652	Down	0.00053681	LOC100784153	54.007
I1JE38	PREDICTED: sphinganine C4-monooxygenase 1-like [Glycine max]	1.549	Up	0.00160304	LOC100778076	29.64
I1JET9	nitrate reductase precursor [Glycine max]	2.581	Up	0.0032831	NIR	67.616
I1JFJ9	lectin precursor [Glycine max]	0.612	Down	0.000140721	LOC732576	31.882
I1JG92	PREDICTED: uncharacterized protein LOC100786801 [Glycine max]	0.645	Down	0.00117771	LOC100786801	86.355
I1JKU5	uncharacterized protein LOC100305725 [Glycine max]	0.638	Down	0.00022191	LOC100305725	26.749
I1JLR0	PREDICTED: sulfoquinovosyl transferase SQD2 [Glycine max]	0.555	Down	0.00143831	LOC100803792	57.814
I1JN25	PREDICTED: stomatal closure-related actin-binding protein 3-like [Glycine max]	0.648	Down	0.0023187	LOC100816432	54.873
I1JPN0	PREDICTED: phenylalanine ammonia-lyase 1 [Glycine max]	0.666	Down	0.0037003	LOC100788438	77.656
I1JQL0	PREDICTED: translocator protein homolog [Glycine max]	9.124	Up	0.00086096	LOC100785785	20.483
I1JQV8	PREDICTED: S-adenosylmethionine synthase 1-like [Glycine max]	0.617	Down	0.0180371	LOC100812341	43.223
I1JRK1	PREDICTED: benzyl alcohol O-benzoyltransferase-like [Glycine max]	1.621	Up	0.0008998	LOC100787380	51.761
I1JSC6	"PREDICTED: 50S ribosomal protein L3, chloroplastic-like [Glycine max]"	1.66	Up	0.0068782	LOC100802392	28.849
I1JSN6	uncharacterized protein LOC100306377 [Glycine max]	1.531	Up	0.00072107	LOC100306377	19.947
I1JSY7	uncharacterized protein LOC100306554 [Glycine max]	1.768	Up	4.31e-05	LOC100306554	16.565
I1JSZ5	probable nucleoredoxin 2-like [Glycine max]	1.858	Up	0.040042	LOC100815038	47.766
I1JU26	PREDICTED: copper transporter 5.1-like [Glycine max]	0.59	Down	0.0030177	LOC100815028	15.855
I1JUR2	PREDICTED: dehydration-responsive protein RD22 [Glycine max]	2.81	Up	1.92e-05	LOC100799031	36.992
I1JUR9	PREDICTED: signal peptide peptidase-like [Glycine max]	0.64	Down	0.015639	LOC100801697	37.833
I1JW21	uncharacterized protein LOC100305587 [Glycine max]	2.224	Up	4.39e-06	LOC100499800	16.004
I1JY06	PREDICTED: probable methyltransferase PMT26 [Glycine max]	0.647	Down	3.77e-05	LOC100777586	91.801
I1K108	PREDICTED: probable methyltransferase PMT14 [Glycine max]	0.641	Down	0.00168116	LOC100810763	69.187
I1K1S5	uncharacterized protein LOC100804369 [Glycine max]	0.627	Down	0.0022766	LOC100804369	19.295
I1K2X7	PREDICTED: reticuline oxidase-like protein [Glycine max]	1.828	Up	0.031057	LOC100782631	59.707
I1K3S1	PREDICTED: protein BUD31 homolog 2 [Glycine max]	1.846	Up	0.00150049	LOC100814888	14.669
I1K5N1	PREDICTED: pectinesterase-like [Glycine max]	0.568	Down	0.000180667	LOC100817350	58.105
I1K7G7	PREDICTED: probable nucleoredoxin 2 isoform X3 [Glycine max]	1.789	Up	1.11e-06	LOC100808125	46.615
I1K7L6	PREDICTED: galactose oxidase-like [Glycine max]	0.559	Down	0.002115	LOC100816842	62.09
I1K8W4	PREDICTED: cellulose synthase A catalytic subunit 1 [UDP-forming] [Glycine max]	0.658	Down	0.00071774	LOC100798193	122.11
I1KBS7	PREDICTED: patellin-3 [Glycine max]	0.647	Down	0.00106144	LOC100786707	62.523
I1KBX0	PREDICTED: protein BONZAI 1-like [Glycine max]	0.591	Down	0.0095814	LOC100799074	63.786
I1KD00	PREDICTED: chaperone protein ClpB1-like isoform X1 [Glycine max]	1.689	Up	0.04278	LOC100797673	83.391
I1KFG1	PREDICTED: uncharacterized protein LOC100499986 [Glycine max]	0.663	Down	0.0030238	GLYMA_06G308000	20.409
I1KGP0	PREDICTED: uncharacterized protein LOC100305682 isoform X1 [Glycine max]	1.662	Up	0.0134981	LOC100305682	28.409
I1KHZ6	PREDICTED: 60S ribosomal protein L5-like [Glycine max]	0.125	Down	3.89e-05	LOC100818819	33.998
I1KIJ4	PREDICTED: subtilisin-like protease SBT1.1 [Glycine max]	1.789	Up	0.031159	LOC100817581	81.18
I1KJI7	nucleoside diphosphate kinase 1 [Glycine max]	2.759	Up	0.000143005	LOC547870	16.512
I1KK52	PREDICTED: putative lipid-transfer protein DIR1 [Glycine max]	0.636	Down	0.0104426	LOC100810277	12.151
I1KM00	"PREDICTED: ferredoxin--nitrite reductase, chloroplastic isoform X2 [Glycine max]"	1.853	Up	0.00077826	LOC100775519	65.878
I1KMN0	PREDICTED: serine carboxypeptidase-like 33 [Glycine max]	1.523	Up	0.00125604	LOC100792930	54.965
I1KMW4	PREDICTED: aggrecan core protein-like [Glycine max]	0.609	Down	0.0065225	LOC100799789	50.004
I1KNV8	PREDICTED: probable methyltransferase PMT26 [Glycine max]	0.547	Down	0.002579	LOC100775179	95.11
I1KQE3	PREDICTED: 40S ribosomal protein S16-like [Glycine max]	1.526	Up	0.0036565	LOC100816874	17.369
I1KQK6	PREDICTED: translocon at the outer membrane of chloroplasts 64 [Glycine max]	1.552	Up	0.0060211	LOC100786059	63.818
I1KQQ8	PREDICTED: sugar carrier protein C-like [Glycine max]	0.648	Down	0.030557	LOC100801060	57.296
I1KR17	PREDICTED: protein EXORDIUM-like 2 [Glycine max]	1.929	Up	5.9e-05	LOC100776258	32.539
I1KT38	"PREDICTED: protein SCO1 homolog 2, mitochondrial-like [Glycine max]"	1.527	Up	0.041277	LOC100817766	30.673
I1KTK0	PREDICTED: 60S ribosomal protein L6 [Glycine max]	1.901	Up	0.0156954	LOC100811720	25.889
I1KUX8	uncharacterized protein LOC100306153 [Glycine max]	2.093	Up	0.0042382	LOC100306153	16.872
I1KV12	acid phosphatase precursor [Glycine max]	0.569	Down	0.00076252	LOC547669	30.932
I1KVR2	60S ribosomal protein L7-4-like [Glycine max]	1.76	Up	0.00025887	LOC100813342	28.322
I1KWM4	PREDICTED: probable sodium-coupled neutral amino acid transporter 6 [Glycine max]	0.272	Down	0.0055578	LOC100795222	50.373
I1KXF9	PREDICTED: carbonic anhydrase 2-like [Glycine max]	1.504	Up	0.013398	LOC100808326	28.151
I1KZ93	PREDICTED: 60S ribosomal protein L13a-4 [Glycine max]	1.67	Up	0.00093654	LOC100784830	23.682
I1L1F3	60S ribosomal protein L7-4 [Glycine max]	1.945	Up	0.0083004	LOC100306213	28.321
I1L1U4	PREDICTED: sucrose synthase [Glycine max]	0.639	Down	0.035805	LOC100806761	92.784
I1L2G1	uncharacterized protein LOC100305916 [Glycine max]	1.67	Up	3.05e-06	LOC100305916	17.392
I1L451	PREDICTED: phosphoethanolamine N-methyltransferase-like [Glycine max]	0.416	Down	4.9e-06	LOC100808891	55.72
I1L4U2	"PREDICTED: serine hydroxymethyltransferase, mitochondrial-like [Glycine max]"	0.596	Down	0.040135	LOC100779843	57.066
I1L571	PREDICTED: 60S ribosomal protein L13-1 [Glycine max]	1.828	Up	0.00174079	LOC100305489	23.821
I1L5Z2	PREDICTED: aldose 1-epimerase-like [Glycine max]	1.829	Up	0.00026185	LOC100798975	40.706
I1L7B2	PREDICTED: benzyl alcohol O-benzoyltransferase-like [Glycine max]	0.606	Down	0.0097392	LOC100799685	50.29
I1L7F3	PREDICTED: probable 60S ribosomal protein L14 [Glycine max]	1.841	Up	0.000115052	LOC100808592	15.411
I1L8Q0	glutathione S-transferase L3 [Glycine max]	1.547	Up	0.0067366	LOC100817305	27.089
I1L981	60S ribosomal protein L24-like [Glycine max]	1.714	Up	0.0083781	LOC100791767	18.491
I1LB31	uncharacterized protein LOC100500427 [Glycine max]	2.229	Up	0.0027247	LOC100500427	20.13
I1LEI5	uncharacterized protein LOC100527902 precursor [Glycine max]	1.504	Up	0.0131975	LOC100527902	25.869
I1LF87	PREDICTED: transcription factor TCP7 [Glycine max]	0.459	Down	0.0177152	LOC100799005	26.038
I1LGG2	uncharacterized protein LOC100306570 [Glycine max]	2.128	Up	0.00083657	LOC100500036	18.504
I1LJB4	PREDICTED: 40S ribosomal protein S25-2 [Glycine max]	1.518	Up	0.024343	GLYMA_11G115400	11.671
I1LJC9	uncharacterized protein LOC100305467 [Glycine max]	2.041	Up	0.0026433	LOC100305467	16.419
I1LJF7	sorbitol-like transporter [Glycine max]	0.501	Down	1.97e-05	STP	56.552
I1LL87	uncharacterized protein LOC100306232 [Glycine max]	1.594	Up	0.008838	LOC100306232	19.345
I1LLU9	PREDICTED: peroxidase 4-like [Glycine max]	2.066	Up	0.00105964	LOC100813250	36.14
I1LM95	PREDICTED: uncharacterized protein LOC100798498 [Glycine max]	1.759	Up	0.0060623	LOC100798498	24.644
I1LN24	PREDICTED: probable magnesium transporter NIPA1 [Glycine max]	0.641	Down	0.0043443	LOC100785617	35.41
I1LN37	PREDICTED: receptor-like kinase TMK4 [Glycine max]	0.645	Down	0.0048362	LOC100783655	99.666
I1LN92	PREDICTED: 60S ribosomal protein L17 [Glycine max]	1.922	Up	3.55e-05	LOC100800781	20.395
I1LNJ9	PREDICTED: chaperone protein DnaJ [Glycine max]	1.588	Up	0.0086352	LOC100786143	47.425
I1LQG6	PREDICTED: cyanogenic beta-glucosidase-like isoform X1 [Glycine max]	1.508	Up	0.010245	LOC100806123	59.237
I1LQU7	PREDICTED: legumin type B-like [Glycine max]	2.058	Up	0.0063586	LOC100782964	38.304
I1LR00	PREDICTED: 40S ribosomal protein S23 [Glycine max]	2.033	Up	0.0059175	---	14.909
I1LR80	PREDICTED: xyloglucan endotransglucosylase/hydrolase protein 31-like [Glycine max]	2.799	Up	0.039345	LOC100781528	34.158
I1LV18	PREDICTED: probable bifunctional methylthioribulose-1-phosphate dehydratase/enolase-phosphatase E1 [Glycine max]	1.562	Up	0.0089557	LOC100796209	57.493
I1LWT2	uncharacterized protein LOC100500021 [Glycine max]	0.553	Down	0.00030078	LOC100500021	13.557
I1LWZ7	"PREDICTED: endo-1,3(4)-beta-glucanase 1-like [Glycine max]"	1.721	Up	0.030181	LOC100776030	80.763
I1LZ94	PREDICTED: phenylalanine ammonia-lyase class 2 [Glycine max]	0.651	Down	0.00127678	LOC100803857	78.196
I1LZZ2	PREDICTED: probable sugar phosphate/phosphate translocator At2g25520 [Glycine max]	0.655	Down	0.0172559	LOC100790274	38.301
I1M0K3	uncharacterized protein LOC100499887 precursor [Glycine max]	1.505	Up	3.89e-05	LOC100499887	27.668
I1M138	PREDICTED: basic 7S globulin-like [Glycine max]	2.546	Up	0.0094818	LOC100807221	51.191
I1M2P7	PREDICTED: interactor of constitutive active ROPs 4-like [Glycine max]	0.563	Down	0.00091652	LOC100816663	41.537
I1M755	rhodanese-like/PpiC domain-containing protein 12-like [Glycine max]	0.588	Down	0.023362	LOC100779438	30.662
I1M832	PREDICTED: probable methyltransferase PMT11 [Glycine max]	0.642	Down	6.3e-05	LOC100786553	75.346
I1M9K9	PREDICTED: uncharacterized protein LOC100776765 [Glycine max]	5.77	Up	6.42e-07	LOC100776765	39.874
I1MA91	PREDICTED: alcohol dehydrogenase 1 [Glycine max]	4.578	Up	0.0069955	LOC547658	40.436
I1MAG8	uncharacterized protein LOC100806349 [Glycine max]	0.66	Down	0.000117003	LOC100806349	13.651
I1MBC5	asparagine synthetase 2 [Glycine max]	3.345	Up	4.37e-05	AS2	65.555
I1MBU0	PREDICTED: aspartic proteinase PCS1-like [Glycine max]	2.15	Up	0.0034981	LOC100796435	48.774
I1MCJ7	PREDICTED: pleiotropic drug resistance protein 1-like [Glycine max]	1.717	Up	0.0010004	LOC100787814	160.71
I1MCX7	uncharacterized protein LOC100500189 [Glycine max]	1.991	Up	0.000119945	LOC100500189	16.887
I1MD22	lipoxygenase L-5 [Glycine max]	0.64	Down	0.00020052	LOC100815112	96.64
I1MDC1	PREDICTED: girdin-like [Glycine max]	0.622	Down	0.026897	LOC100802307	48.949
I1MDY5	PREDICTED: dihydropyrimidinase [Glycine max]	1.949	Up	0.000156153	LOC100797867	57.24
I1MEB4	PREDICTED: 60S ribosomal protein L26-1-like [Glycine max]	1.814	Up	0.0110212	LOC100775705	16.668
I1MEL3	auxin-repressed superfamily protein [Glycine max]	1.806	Up	0.00063937	LOC100305548	12.939
I1MGF3	PREDICTED: universal stress protein A-like protein isoform X1 [Glycine max]	1.583	Up	3.23e-06	LOC100816534	18.137
I1MH66	PREDICTED: xyloglucan endotransglucosylase/hydrolase 2 [Glycine max]	0.654	Down	0.0071831	GLYMA_15G169100	35.594
I1MHL7	PREDICTED: pectinesterase/pectinesterase inhibitor PPE8B-like [Glycine max]	1.73	Up	0.0053383	LOC100777500	58.091
I1MIZ1	PREDICTED: 11-oxo-beta-amyrin 30-oxidase-like [Glycine max]	0.566	Down	0.035941	LOC100809929	59.781
I1MJG7	PREDICTED: myosin-12 isoform X1 [Glycine max]	0.623	Down	0.0065754	LOC100817933	172.81
I1MJL6	PREDICTED: 60S ribosomal protein L6 [Glycine max]	1.791	Up	0.00020174	LOC100784101	25.931
I1MJP8	PREDICTED: cellulose synthase A catalytic subunit 3 [UDP-forming]-like [Glycine max]	0.627	Down	0.0129579	LOC100793104	120.01
I1ML51	PREDICTED: apyrase 2 [Glycine max]	0.661	Down	0.00182369	LOC100786073	50.92
I1MM89	PREDICTED: 40S ribosomal protein S8 [Glycine max]	1.691	Up	0.0117217	LOC100527664	24.81
I1MMC9	60S ribosomal protein L13a-4-like [Glycine max]	1.718	Up	0.0045636	LOC100813340	23.684
I1MN72	PREDICTED: 60S ribosomal protein L8-3-like [Glycine max]	1.655	Up	1.85e-05	LOC100802137	28.129
I1MPJ8	PREDICTED: protein DETOXIFICATION 35-like [Glycine max]	0.653	Down	0.039876	LOC100789611	54.132
I1MV73	PREDICTED: expansin-like B1 [Glycine max]	8.173	Up	4.05e-07	LOC100779487	23.351
I1MVQ0	PREDICTED: probable esterase KAI2 [Glycine max]	0.641	Down	0.049505	LOC100777707	30.302
I1MX00	PREDICTED: L-type lectin-domain containing receptor kinase IX.1-like [Glycine max]	0.596	Down	0.00140263	LOC100791220	75.499
I1MXP2	alpha-amylase-like precursor [Glycine max]	1.704	Up	4.39e-05	LOC100815664	46.147
I1MY46	PREDICTED: GDSL esterase/lipase EXL3 [Glycine max]	0.654	Down	0.0020441	GLYMA_17G259500	40.858
I1MZ99	PREDICTED: tropinone reductase homolog At5g06060-like [Glycine max]	2.044	Up	0.0058606	LOC100800947	29.293
I1N0A5	PREDICTED: uncharacterized PE-PGRS family protein PE_PGRS46-like [Glycine max]	1.527	Up	0.048161	LOC100813748	73.888
I1N0B4	ribosomal protein S19 (chloroplast) [Glycine soja]	1.987	Up	0.0054759	rps19	5.6233
I1N1G9	PREDICTED: carbonic anhydrase 2-like [Glycine max]	1.82	Up	5.92e-05	LOC100795969	18.184
I1N362	PREDICTED: cationic peroxidase 1-like [Glycine max]	0.498	Down	0.032125	LOC100799162	33.347
I1N4B8	uncharacterized protein LOC100781853 precursor [Glycine max]	1.97	Up	1.93e-05	LOC100781853	40.675
I1N4W1	PREDICTED: uncharacterized protein LOC100527506 isoform X1 [Glycine max]	0.635	Down	0.00040165	LOC100527506	51.291
I1N5W6	PREDICTED: xyloglucan glycosyltransferase 4-like [Glycine max]	0.527	Down	0.0090766	LOC100818571	76.005
I1N7U4	PREDICTED: probable metal-nicotianamine transporter YSL6 isoform X2 [Glycine max]	0.561	Down	0.0159422	LOC100799897	74.036
I1N913	PREDICTED: leucine-rich repeat receptor-like tyrosine-protein kinase PXC3 [Glycine max]	0.66	Down	0.0168823	LOC100789684	96.967
I1N9K0	PREDICTED: sulfate transporter 3.1-like [Glycine max]	0.26	Down	0.0088226	LOC100791091	72.604
I1NBD9	PREDICTED: stachyose synthase [Glycine max]	3.316	Up	0.00036258	LOC100815922	95.244
I1NCF1	PREDICTED: GDSL esterase/lipase LTL1 [Glycine max]	0.646	Down	0.00095693	LOC100819292	41.809
I1NFP9	PREDICTED: neurogenic protein mastermind-like [Glycine max]	0.595	Down	0.0147209	LOC100784396	78.251
I1NGL3	"PREDICTED: ATP sulfurylase 1, chloroplastic [Glycine max]"	0.65	Down	0.00133628	LOC100817530	52.184
I1NGT2	PREDICTED: low-temperature-induced 65 kDa protein [Glycine max]	5.55	Up	0.025524	LOC100791989	58.395
I1NGW2	PREDICTED: uncharacterized protein LOC100797452 [Glycine max]	1.834	Up	0.019261	LOC100797452	28.05
I1NI77	uncharacterized protein LOC100306120 [Glycine max]	1.962	Up	0.0003154	LOC100306120	15.272
I1NIB1	PREDICTED: protein EXORDIUM-like 5 [Glycine max]	1.691	Up	0.00040486	LOC100786500	37.319
K7K1B6	"PREDICTED: probable starch synthase 4, chloroplastic/amyloplastic isoform X2 [Glycine max]"	1.533	Up	0.0061995	LOC100776823	77.012
K7K227	PREDICTED: probable ureide permease A3 isoform X2 [Glycine max]	0.444	Down	0.0198987	LOC100794172	30.834
K7K2X8	PREDICTED: delta-1-pyrroline-5-carboxylate synthase-like isoform X4 [Glycine max]	4.228	Up	0.00027848	LOC100798598	77.644
K7K987	PREDICTED: amino acid transporter ANTL1-like [Glycine max]	1.521	Up	0.0049235	LOC100816431	54.397
K7KAS5	PREDICTED: protein ESKIMO 1-like isoform X1 [Glycine max]	0.644	Down	0.00078205	GLYMA_02G258000	58.535
K7KCT6	PREDICTED: dirigent protein 22-like [Glycine max]	1.51	Up	0.0031628	---	14.23
K7KFI7	PREDICTED: 60S ribosomal protein L23 [Glycine max]	1.664	Up	4.22e-05	LOC100811636	13.422
K7KG36	PREDICTED: protein YLS9-like [Glycine max]	0.461	Down	0.00024293	GLYMA_03G201600	28.673
K7KGC7	PREDICTED: sucrose synthase 2 [Glycine max]	1.614	Up	0.00014253	LOC100793371	92.305
K7KHH1	PREDICTED: zinc finger protein GIS2 [Glycine max]	1.567	Up	0.03892	LOC100803820	27.914
K7KHN5	PREDICTED: uncharacterized protein LOC100820367 [Glycine max]	2.566	Up	0.00023598	LOC100820367	48.764
K7KL59	PREDICTED: uncharacterized protein LOC100780098 isoform X2 [Glycine max]	0.57	Down	0.0032224	LOC100780098	129.68
K7KLB5	PREDICTED: patellin-3-like [Glycine max]	0.584	Down	0.00026278	LOC100805585	62.467
K7KQ85	PREDICTED: 60S ribosomal protein L38 [Glycine max]	2.141	Up	2.24e-05	---	7.9453
K7L1L7	glutathione S-transferase GST 6 [Glycine max]	2.111	Up	0.0111034	LOC547577	25.773
K7L4Y5	PREDICTED: pectinesterase-like [Glycine max]	0.642	Down	0.00027698	LOC100775898	57.797
K7L6N1	PREDICTED: 60S ribosomal protein L6-1 [Glycine max]	1.906	Up	0.0047367	LOC100785356	25.915
K7L7D2	PREDICTED: probable nitronate monooxygenase [Glycine max]	1.6	Up	0.0161553	LOC100785537	35.4
K7LBC4	PREDICTED: actin-depolymerizing factor 2-like [Glycine max]	0.561	Down	0.00072323	LOC100813011	16.008
K7LI86	PREDICTED: primary amine oxidase-like [Glycine max]	1.748	Up	0.00087639	LOC100804651	75.563
K7LPR9	PREDICTED: 3-ketoacyl-CoA synthase 12-like [Glycine max]	0.665	Down	0.002979	LOC100809149	58.046
K7LWE4	PREDICTED: proline-rich extensin-like protein EPR1 [Glycine max]	1.89	Up	0.00162057	---	21.095
K7LY31	PREDICTED: wall-associated receptor kinase 2-like isoform X1 [Glycine max]	0.64	Down	0.037382	GLYMA_13G035900	81.735
K7M2B3	PREDICTED: proline-rich extensin-like protein EPR1 [Glycine max]	1.754	Up	0.000157056	LOC100809181	55.789
K7MGG1	protease inhibitor precursor [Glycine max]	2.94	Up	0.000156607	LOC547843	8.8163
K7MP60	PREDICTED: UDP-glucuronate 4-epimerase 6-like [Glycine max]	0.499	Down	0.00027926	---	47.307
K7MQY8	PREDICTED: uncharacterized protein LOC100794040 [Glycine max]	0.589	Down	4.35e-06	LOC100794040	72.969
K7MRH9	PREDICTED: probable methyltransferase PMT2 [Glycine max]	0.615	Down	0.0063426	LOC100792999	68.766
K7MUU7	"PREDICTED: cystathionine gamma-synthase 1, chloroplastic [Glycine max]"	0.658	Down	0.046036	LOC100794584	47.405
K7MWT6	PREDICTED: germin-like protein subfamily 1 member 7 [Glycine max]	1.866	Up	0.002437	GLYMA_19G057700	19.848
K7MZ81	PREDICTED: GDSL esterase/lipase At5g03610-like [Glycine max]	1.589	Up	0.0030795	LOC100788092	39.249
K7MZJ0	PREDICTED: sucrose synthase 2 [Glycine max]	1.726	Up	0.0180444	LOC100802045	92.254
K7N109	PREDICTED: uncharacterized protein LOC100777990 [Glycine max]	0.619	Down	0.0091988	LOC100777990	31.906
K7N3S3	PREDICTED: 60S ribosomal protein L36-3 [Glycine max]	3.428	Up	1.89e-05	LOC100796037	10.179
O49046	arginase [Glycine max]	0.512	Down	0.0030429	AG1	38.61
P05478	18.5 kDa class I heat shock protein [Glycine max]	3.068	Up	0.00102136	HSP18.5-C	18.503
P07134	ribosomal protein S12 (chloroplast) [Glycine gracilis]	1.578	Up	0.0173764	rps12-A	13.754
P17093	40S ribosomal protein S11 [Glycine max]	2.573	Up	1.9e-05	RPS11	17.833
P26690	NAD(P)H-dependent 6'-deoxychalcone synthase [Glycine max]	2.232	Up	3.93e-05	---	35.489
P39657	ruBisCO-associated protein [Glycine max]	0.332	Down	0.0030624	---	31.258
P62302	PREDICTED: 40S ribosomal protein S13 [Glycine max]	1.859	Up	8.25e-05	RPS13	17.14
Q2PMN9	ribosomal protein S15 (chloroplast) [Glycine soja]	1.571	Up	0.00174204	rps15	10.99
Q39819	low molecular weight heat shock protein Hsp22.3 precursor [Glycine max]	4.398	Up	0.012601	Gmhsp22.3	22.316
Q42785	PREDICTED: non-symbiotic hemoglobin 1 [Glycine max]	2.493	Up	2.21e-06	GLYMA_11G121800	18.048
Q6Q2Z8	phosphoenolpyruvate carboxylase [Glycine max]	2.165	Up	1.57e-06	PEPC4	110.54
Q8W3Y5	flavonoid 3'-hydroxylase [Glycine max]	0.608	Down	0.0171226	sf3'h1	56.981
Q9FQD4	glutathione S-transferase GST 24 [Glycine max]	1.619	Up	0.0023249	GSTF10	24.772
C6TFI8	uncharacterized protein LOC100788996 [Glycine max]	2.35	Up	0.042478	LOC100788996	16.716
I1KTE1	PREDICTED: cellulose synthase A catalytic subunit 2 [UDP-forming] [Glycine max]	0.605	Down	0.0075596	LOC100794515	123.94
I1KXU2	uncharacterized protein LOC100499882 [Glycine max]	1.632	Up	0.0126	LOC100787753	13.791
I1LN36	"PREDICTED: probable acyl-activating enzyme 16, chloroplastic isoform X2 [Glycine max]"	0.653	Down	0.0080781	LOC100782583	64.571
I1LRC1	PREDICTED: glucomannan 4-beta-mannosyltransferase 2-like [Glycine max]	0.57	Down	0.0056446	LOC100791645	62.523
I1MFH7	PREDICTED: ankyrin repeat domain-containing protein 13C-like [Glycine max]	0.646	Down	0.025215	LOC100798925	65.503
K7KTZ9	uncharacterized protein LOC100305861 [Glycine max]	1.521	Up	0.0082229	---	11.259
K7L4Q8	PREDICTED: uncharacterized protein LOC100790072 [Glycine max]	0.635	Down	0.0117439	---	92.783
K7LBA2	PREDICTED: BTB/POZ domain-containing protein At5g47800-like [Glycine max]	0.657	Down	0.0108234	LOC100807132	67.423

## Sheet: L vs N(Petiole)
Protein accession	Protein description	L/N Ratio	Regulated Type	L/N P value	Gene name	MW [kDa]
A0A0R0EDI1	uncharacterized protein LOC100787942 [Glycine max]	1.589	Up	0.000116724	LOC100787942	30.909
A0A0R0ENK5	PREDICTED: probable methyltransferase PMT3 isoform X3 [Glycine max]	0.586	Down	0.00118081	LOC100805403	68.991
A0A0R0F1R8	PREDICTED: 18.1 kDa class I heat shock protein [Glycine max]	1.827	Up	0.00105753	LOC100795633	19.488
A0A0R0FJV6	PREDICTED: pectinesterase 3 [Glycine max]	0.568	Down	0.000199531	LOC100784642	63.938
A0A0R0FW30	uncharacterized protein LOC100499966 precursor [Glycine max]	0.591	Down	0.00052353	LOC100499966	16.698
A0A0R0FW44	PREDICTED: GDSL esterase/lipase At5g14450 [Glycine max]	1.501	Up	1.78e-05	LOC100805853	42.795
A0A0R0FZ23	PREDICTED: 40S ribosomal protein S14 [Glycine max]	0.639	Down	0.0064403	LOC100306566	16.323
A0A0R0G721	PREDICTED: reticuline oxidase-like protein [Glycine max]	1.552	Up	0.0057793	LOC100775893	60.691
A0A0R0H3D0	uncharacterized protein LOC100810754 [Glycine max]	1.698	Up	0.0054173	LOC100810754	28.441
A0A0R0HAW9	PREDICTED: homeobox protein HD1 [Glycine max]	1.615	Up	0.00190026	LOC100787023	31.898
A0A0R0HBF1	uncharacterized protein LOC100527333 [Glycine max]	1.867	Up	0.000117956	LOC100527333	25.323
A0A0R0HCI1	PREDICTED: tetraspanin-3 [Glycine max]	2.065	Up	6.69e-08	LOC100798336	32.041
A0A0R0I1Y7	PREDICTED: peroxidase 12 [Glycine max]	1.731	Up	0.00093606	LOC100804126	37.958
A0A0R0I8A1	PREDICTED: xyloglucan endotransglucosylase/hydrolase 2 [Glycine max]	3.054	Up	1.2e-06	LOC100778237	29.896
A0A0R0INP8	uncharacterized protein LOC100789249 precursor [Glycine max]	2.453	Up	8.52e-07	LOC100789249	34.538
A0A0R0IYY7	PREDICTED: cytochrome P450 71A1 [Glycine max]	0.579	Down	0.000123228	LOC100791502	59.023
A0A0R0JYS9	uncharacterized protein LOC100817540 precursor [Glycine max]	1.708	Up	0.00031584	LOC100817540	35.497
A0A0R0KBI3	PREDICTED: peptidyl-prolyl cis-trans isomerase 1-like [Glycine max]	0.129	Down	1.55e-05	LOC100787030	18.197
A0A0R0KHF0	PREDICTED: uclacyanin-3 [Glycine max]	2.841	Up	5.44e-07	LOC100789844	19.17
A0A0R0KVX2	PREDICTED: flavonol synthase/flavanone 3-hydroxylase [Glycine max]	0.469	Down	6.32e-05	LOC100793902	39.69
A0A0R4J2J8	PREDICTED: probable methyltransferase PMT20 [Glycine max]	0.354	Down	0.00053626	LOC100810681	68.298
A0A0R4J2Q1	PREDICTED: basic 7S globulin [Glycine max]	1.523	Up	0.0106804	LOC100797018	46.448
A0A0R4J2Q9	PREDICTED: peroxidase 4 [Glycine max]	2.449	Up	3.08e-06	LOC100812478	34.943
A0A0R4J2X1	"omega-6 fatty acid desaturase, endoplasmic reticulum isozyme 2 [Glycine max]"	0.458	Down	0.00069638	FAD2-4	44.056
A0A0R4J3L3	"PREDICTED: protochlorophyllide reductase, chloroplastic [Glycine max]"	1.529	Up	2.39e-05	LOC100813807	42.988
A0A0R4J443	"PREDICTED: beta-amylase 1, chloroplastic [Glycine max]"	1.775	Up	0.0075809	LOC100781448	62.982
A0A0R4J455	uricase-2 isozyme 1 [Glycine max]	0.564	Down	0.046261	LOC547453	35.138
A0A0R4J4T7	PREDICTED: L-ascorbate oxidase [Glycine max]	1.726	Up	0.034104	LOC100808812	64.375
A0A0R4J4Z1	PREDICTED: probable polygalacturonase [Glycine max]	0.622	Down	0.0110606	LOC100801914	54.962
A0A0R4J545	PREDICTED: fasciclin-like arabinogalactan protein 11 [Glycine max]	2.593	Up	0.0047212	GLYMA_13G327300	29.843
A0A0R4J551	uncharacterized protein LOC100306407 precursor [Glycine max]	1.569	Up	0.0020981	LOC100306407	20.957
A0A0R4J5F8	xyloglucan endotransglucosylase/hydrolase 1 precursor [Glycine max]	0.612	Down	0.0027968	XTH	34.44
A7BID0	malonyl-CoA:isoflavone 7-O-glucoside-6''-O-malonyltransferase [Glycine max]	2.26	Up	0.03726	GmAT133	51.22
B2ZF65	PREDICTED: galactinol--sucrose galactosyltransferase [Glycine max]	0.593	Down	0.00026263	RS3	83.708
C6SV89	uncharacterized protein LOC100305480 precursor [Glycine max]	0.296	Down	1.55e-05	LOC100305480	12.189
C6SV94	PREDICTED: 40S ribosomal protein S14 [Glycine max]	0.596	Down	4.34e-05	LOC100787077	16.295
C6SVC8	uncharacterized protein LOC100305501 [Glycine max]	1.772	Up	0.00040016	LOC100305501	21.492
C6SVL0	uncharacterized protein LOC100305549 precursor [Glycine max]	1.618	Up	6.42e-05	LOC100305549	21.775
C6SVM3	uncharacterized protein LOC100305556 [Glycine max]	0.631	Down	0.0035958	LOC100305556	14.009
C6SVM4	uncharacterized protein LOC100499700 [Glycine max]	2.51	Up	0.00142299	LOC100499700	22.267
C6SVM5	uncharacterized protein LOC100499701 [Glycine max]	1.796	Up	0.022442	LOC100499701	13.16
C6SVR0	uncharacterized protein LOC100499708 [Glycine max]	0.525	Down	0.00133974	LOC100499708	16.836
C6SVT0	uncharacterized protein LOC100305594 [Glycine max]	1.547	Up	3.51e-05	LOC100305594	18.023
C6SWM9	uncharacterized protein LOC100305793 [Glycine max]	0.635	Down	0.0109425	LOC100305793	11.74
C6SWY4	uncharacterized protein LOC100798112 precursor [Glycine max]	0.227	Down	0.000119928	LOC100798112	12.534
C6SWY6	uncharacterized protein LOC100305867 [Glycine max]	2.007	Up	0.0143628	LOC100305867	16.532
C6SX86	60S ribosomal protein L27a [Glycine max]	0.601	Down	0.0066203	LOC100305936	16.401
C6SXW7	uncharacterized protein LOC100499895 [Glycine max]	2.159	Up	3.73e-05	LOC100499895	23.132
C6SY78	uncharacterized protein LOC100499923 [Glycine max]	1.569	Up	0.0118554	LOC100499923	19.192
C6SYB8	uncharacterized protein LOC100306181 precursor [Glycine max]	2.218	Up	0.00103602	LOC100306181	25.182
C6SYC0	uncharacterized protein LOC100306183 [Glycine max]	0.601	Down	0.00132251	LOC100306183	27.585
C6SZC0	uncharacterized protein LOC100500012 [Glycine max]	1.636	Up	0.0030437	LOC100500012	13.673
C6SZE2	"PREDICTED: acyl carrier protein 1, mitochondrial-like [Glycine max]"	0.62	Down	0.000100838	LOC100818873	13.031
C6SZH5	uncharacterized protein LOC100500027 [Glycine max]	0.531	Down	0.0031568	LOC100500027	15.341
C6SZQ8	uncharacterized protein LOC100306522 precursor [Glycine max]	2.007	Up	0.0081243	LOC100306522	17.329
C6SZS1	uncharacterized protein LOC100500046 [Glycine max]	0.582	Down	1.96e-05	LOC100500046	18.662
C6T019	uncharacterized protein LOC100500080 [Glycine max]	0.631	Down	0.00100415	LOC100500080	11.836
C6T0K6	uncharacterized protein LOC100306719 precursor [Glycine max]	1.773	Up	0.0069374	LOC100306719	19.662
C6T0R5	uncharacterized protein LOC100500164 [Glycine max]	0.625	Down	0.0168444	LOC100500164	20.981
C6T1E8	PREDICTED: protein transport protein Sec61 subunit beta [Glycine max]	0.489	Down	0.0020378	LOC100790740	8.4568
C6T1Q5	uncharacterized protein LOC100527031 precursor [Glycine max]	1.696	Up	9.94e-05	LOC100527031	23.258
C6T1X1	uncharacterized protein LOC100500493 [Glycine max]	0.634	Down	0.0048447	LOC100500493	17.457
C6T365	uncharacterized protein LOC100527063 precursor [Glycine max]	1.563	Up	0.0009159	LOC100527063	22.129
C6T3L1	uncharacterized protein LOC100527197 [Glycine max]	1.515	Up	0.0043165	LOC100527197	17.446
C6T4Z6	uncharacterized protein LOC100527647 [Glycine max]	0.525	Down	0.003997	LOC100527647	15.893
C6T5J1	uncharacterized protein LOC100527825 [Glycine max]	0.601	Down	0.0028626	LOC100527825	15.341
C6T778	uncharacterized protein LOC100796049 [Glycine max]	0.539	Down	2.47e-05	LOC100796049	28.621
C6T7N2	uncharacterized protein LOC100811386 [Glycine max]	1.523	Up	0.00053623	LOC100811386	34.628
C6T868	uncharacterized protein LOC100790960 [Glycine max]	1.527	Up	0.00036015	LOC100790960	28.694
C6T8C2	uncharacterized protein LOC100791112 precursor [Glycine max]	1.83	Up	0.0030247	LOC100791112	28.023
C6T8E8	uncharacterized protein LOC100795577 [Glycine max]	0.554	Down	0.00126029	LOC100795577	54.638
C6T8G2	uncharacterized protein LOC100810929 precursor [Glycine max]	1.65	Up	0.0021392	LOC100810929	32.114
C6T8R3	uncharacterized protein LOC100796094 precursor [Glycine max]	0.552	Down	0.00054422	LOC100796094	39.849
C6T9R7	purple acid phosphatase precursor [Glycine max]	0.646	Down	9.82e-05	PAP	37.731
C6TBI4	uncharacterized protein LOC100800463 [Glycine max]	0.65	Down	0.000175287	LOC100800463	12.795
C6TCD9	uncharacterized protein LOC100775624 [Glycine max]	0.537	Down	0.030076	LOC100775624	21.443
C6TDZ7	uncharacterized protein LOC100778716 precursor [Glycine max]	0.518	Down	0.00101566	LOC100778716	40.222
C6TER4	uncharacterized protein LOC100786578 [Glycine max]	1.731	Up	3.67e-05	LOC100786578	34.921
C6TFR5	uncharacterized protein LOC100776789 [Glycine max]	1.529	Up	1.65e-05	LOC100776789	14.907
C6TGB8	uncharacterized protein LOC100813879 [Glycine max]	0.406	Down	0.00026458	LOC100813879	46.215
C6TH78	uncharacterized protein LOC100815504 [Glycine max]	0.534	Down	0.0023447	LOC100815504	38.295
C6TJ17	PREDICTED: uncharacterized protein LOC100789781 isoform X1 [Glycine max]	2.215	Up	0.034185	LOC100789781	33.603
C6TJ60	PREDICTED: hypersensitive-induced response protein 1-like isoform X1 [Glycine max]	2.25	Up	0.0131184	LOC100789547	31.368
C6TJJ5	uncharacterized protein LOC100788977 [Glycine max]	1.666	Up	4.63e-06	LOC100788977	32.063
C6TJT0	uncharacterized protein LOC100804119 precursor [Glycine max]	0.643	Down	0.0140822	LOC100804119	39.898
C6TL69	uncharacterized protein LOC100796929 precursor [Glycine max]	2.244	Up	0.024979	LOC100796929	29.174
C6TL75	uncharacterized protein LOC100791487 [Glycine max]	0.603	Down	0.0024417	LOC100791487	28.362
C6TLM4	"chlorophyll a-b binding protein 3, chloroplastic [Glycine max]"	1.525	Up	0.0038604	CAB3	27.905
C6TLW3	uncharacterized protein LOC100809582 [Glycine max]	0.589	Down	0.00031946	LOC100809582	27.095
C6TMX0	uncharacterized protein LOC100779122 precursor [Glycine max]	0.652	Down	0.0037586	LOC100779122	34.391
C6TN06	uncharacterized protein LOC100791351 [Glycine max]	0.552	Down	0.03196	LOC100791351	22.529
C6TNQ1	uncharacterized protein LOC100790622 [Glycine max]	0.641	Down	0.00035951	LOC100790622	34.885
C6ZHS3	uncharacterized LOC100306157 [Glycine max]	1.58	Up	5.96e-05	LOC100306157	17.397
C6ZRN5	cysteine-rich protein precursor [Glycine max]	2.113	Up	0.00104122	LOC100305391	73.601
C7S8B8	germin-like protein subfamily 1 member 7-like precursor [Glycine max]	1.795	Up	0.00031822	LOC100788189	23.456
C7S8B9	germin-like protein subfamily 1 member 1-like precursor [Glycine max]	1.593	Up	0.00028202	LOC100811231	23.636
C7S8C0	PREDICTED: germin-like protein subfamily 1 member 13 [Glycine max]	3.379	Up	0.000140872	LOC100799339	24.985
E2FKI8	uncharacterized protein LOC100793771 [Glycine max]	2.146	Up	0.000182943	SEOr	76.971
I1J3Y4	PREDICTED: probable methyltransferase PMT7 [Glycine max]	0.558	Down	0.0051769	LOC100789198	69.296
I1J4N6	PREDICTED: uncharacterized protein LOC100807640 isoform X1 [Glycine max]	2.041	Up	2.51e-06	LOC100807640	63.57
I1J534	PREDICTED: plant intracellular Ras-group-related LRR protein 3-like [Glycine max]	1.646	Up	6.16e-05	LOC100797180	50.958
I1J5H4	PREDICTED: TMV resistance protein N-like [Glycine max]	0.614	Down	0.0061357	LOC100784137	156.76
I1J5J5	PREDICTED: uncharacterized protein LOC100819759 [Glycine max]	0.652	Down	0.028621	LOC100819759	48.84
I1J5Q3	PREDICTED: probable methyltransferase PMT2 [Glycine max]	0.489	Down	0.00032264	LOC100799841	68.957
I1J635	PREDICTED: primary amine oxidase-like [Glycine max]	1.619	Up	0.000159629	LOC100819571	75.722
I1J7F5	PREDICTED: rhodanese-like domain-containing protein 10 isoform X1 [Glycine max]	1.513	Up	9.76e-05	GLYMA_01G121700	23.864
I1J7P1	AAI_LTSS superfamily protein precursor [Glycine max]	0.611	Down	3.86e-05	LOC100817779	11.828
I1J8M6	"PREDICTED: GDP-mannose 4,6 dehydratase 1 [Glycine max]"	0.552	Down	0.0064776	LOC100777692	40.99
I1J9Q9	PREDICTED: expansin-like B1 [Glycine max]	2.074	Up	0.0061007	LOC100802855	28.261
I1JAP5	PREDICTED: protein CDI-like [Glycine max]	0.653	Down	0.00100472	LOC100798782	30.516
I1JB35	PREDICTED: lysM domain receptor-like kinase 4 [Glycine max]	1.59	Up	0.035237	LOC100802872	68.821
I1JB59	PREDICTED: probable methyltransferase PMT3 [Glycine max]	0.529	Down	0.00149667	LOC100780043	70.644
I1JBL1	uncharacterized protein LOC100305544 [Glycine max]	0.619	Down	0.007223	LOC100500073	13.551
I1JBQ0	PREDICTED: hypersensitive-induced response protein 2 [Glycine max]	1.688	Up	0.0023205	LOC100789295	31.374
I1JBW6	PREDICTED: metalloendoproteinase 5-MMP-like isoform X2 [Glycine max]	1.681	Up	2.3e-05	LOC100805716	40.087
I1JC17	"PREDICTED: aldehyde dehydrogenase family 2 member B7, mitochondrial [Glycine max]"	1.963	Up	0.00084307	LOC100782019	58.552
I1JC28	PREDICTED: carbonic anhydrase 2-like isoform X2 [Glycine max]	1.559	Up	0.00050387	GLYMA_02G035000	27.872
I1JC81	PREDICTED: protein DETOXIFICATION 27 [Glycine max]	0.608	Down	0.03232	---	33.853
I1JCQ7	"PREDICTED: succinate dehydrogenase [ubiquinone] flavoprotein subunit 1, mitochondrial [Glycine max]"	0.558	Down	0.00078165	LOC100802169	69.761
I1JD34	PREDICTED: apyrase 1-like [Glycine max]	0.59	Down	0.0144985	LOC100804818	51.261
I1JDF7	bZIP transcription factor bZIP131 [Glycine max]	1.509	Up	8.33e-05	BZIP131	36.076
I1JDT9	"PREDICTED: glucose-6-phosphate 1-dehydrogenase, chloroplastic-like [Glycine max]"	0.654	Down	0.0052955	LOC100793694	68.18
I1JE40	PREDICTED: probable methyltransferase PMT2 [Glycine max]	0.634	Down	0.0097561	LOC100778611	68.96
I1JET9	nitrate reductase precursor [Glycine max]	0.592	Down	0.019138	NIR	67.616
I1JH95	PREDICTED: uncharacterized protein LOC100786274 [Glycine max]	0.618	Down	0.00057845	LOC100786274	64.949
I1JHB1	PREDICTED: laccase-4-like [Glycine max]	2.8	Up	0.000156366	LOC100799138	56.815
I1JJH8	PREDICTED: LOW QUALITY PROTEIN: ABC transporter C family member 3-like [Glycine max]	1.813	Up	0.0077353	LOC100811245	166.42
I1JJQ2	"chlorophyll a-b binding protein 151, chloroplastic-like [Glycine max]"	1.634	Up	5.62e-05	LOC100793702	24.307
I1JJQ4	"PREDICTED: heat shock protein 90-6, mitochondrial [Glycine max]"	0.608	Down	0.020422	LOC100794913	89.715
I1JKL2	PREDICTED: uncharacterized protein LOC100793726 isoform X1 [Glycine max]	1.581	Up	0.028718	LOC100793726	35.74
I1JKP6	PREDICTED: UDP-glucuronate 4-epimerase 3-like [Glycine max]	0.567	Down	0.0258	LOC100790218	48.598
I1JL04	PREDICTED: peroxidase P7-like [Glycine max]	1.554	Up	0.00072039	LOC100803619	35.179
I1JLR3	PREDICTED: laccase-4-like [Glycine max]	2.276	Up	0.00069722	LOC100797234	61.15
I1JLW3	PREDICTED: probable serine/threonine-protein kinase At5g41260 [Glycine max]	0.65	Down	0.046064	LOC100814477	55.518
I1JM69	PREDICTED: 40S ribosomal protein S8 [Glycine max]	0.569	Down	0.00079755	LOC100794937	24.827
I1JM92	"PREDICTED: asparagine--tRNA ligase, cytoplasmic 2-like isoform X2 [Glycine max]"	1.578	Up	0.027337	LOC100787363	70.818
I1JMU0	PREDICTED: obtusifoliol 14-alpha demethylase-like [Glycine max]	0.528	Down	0.0078008	GLYMA_03G115300	38.813
I1JMY1	PREDICTED: alpha-L-arabinofuranosidase 1 [Glycine max]	1.641	Up	2.43e-05	LOC100806458	73.89
I1JN25	PREDICTED: stomatal closure-related actin-binding protein 3-like [Glycine max]	1.669	Up	0.00196431	LOC100816432	54.873
I1JNL7	PREDICTED: peroxidase A2-like [Glycine max]	2.223	Up	0.0067357	LOC100783115	35.066
I1JPN0	PREDICTED: phenylalanine ammonia-lyase 1 [Glycine max]	0.593	Down	0.0042003	LOC100788438	77.656
I1JPQ2	PREDICTED: S-adenosylmethionine synthase 3 [Glycine max]	0.591	Down	0.0120958	LOC100794248	42.726
I1JQL3	PREDICTED: uncharacterized protein LOC100786834 isoform X1 [Glycine max]	0.511	Down	0.00028172	GLYMA_03G213600	15.648
I1JRK1	PREDICTED: benzyl alcohol O-benzoyltransferase-like [Glycine max]	2.444	Up	3.85e-05	LOC100787380	51.761
I1JRR6	PREDICTED: peroxygenase 2-like [Glycine max]	1.9	Up	0.0010637	LOC100802743	27.168
I1JRV3	"PREDICTED: violaxanthin de-epoxidase, chloroplastic-like isoform X5 [Glycine max]"	1.698	Up	0.00039626	LOC100816085	53.918
I1JSB1	PREDICTED: G2/mitotic-specific cyclin-2-like [Glycine max]	0.659	Down	0.0025816	LOC100819848	46.406
I1JSJ6	PREDICTED: endoglucanase 24-like [Glycine max]	0.507	Down	0.0103212	LOC100799911	54.507
I1JSN6	uncharacterized protein LOC100306377 [Glycine max]	1.504	Up	0.0135594	LOC100306377	19.947
I1JSY7	uncharacterized protein LOC100306554 [Glycine max]	0.664	Down	0.00037533	LOC100306554	16.565
I1JT08	PREDICTED: CO(2)-response secreted protease-like isoform X1 [Glycine max]	1.736	Up	0.000100206	LOC100820194	81.453
I1JT76	PREDICTED: beta-galactosidase 5-like [Glycine max]	0.547	Down	0.039217	LOC100795144	82.063
I1JT90	"mannan endo-1,4-beta-mannosidase 7-like precursor [Glycine max]"	0.544	Down	0.0099213	LOC100814337	46.84
I1JTZ7	PREDICTED: (S)-coclaurine N-methyltransferase isoform X1 [Glycine max]	0.6	Down	0.0033035	LOC100818389	41.526
I1JUR2	PREDICTED: dehydration-responsive protein RD22 [Glycine max]	2.118	Up	0.000155611	LOC100799031	36.992
I1JV82	PREDICTED: uncharacterized protein LOC100799725 [Glycine max]	1.505	Up	0.037558	LOC100799725	24.085
I1JW21	uncharacterized protein LOC100305587 [Glycine max]	0.495	Down	0.00043972	LOC100499800	16.004
I1JW61	PREDICTED: beta-glucuronosyltransferase GlcAT14B-like [Glycine max]	0.645	Down	0.0070846	LOC100820204	48.537
I1JWI5	PREDICTED: uncharacterized protein LOC100306185 isoform X1 [Glycine max]	1.564	Up	0.003456	LOC100306185	18.728
I1JX76	PREDICTED: uncharacterized protein LOC100791625 [Glycine max]	1.571	Up	0.00053707	LOC100791625	82.037
I1JXE2	cysteine proteinase precursor [Glycine max]	1.819	Up	0.00025948	CYSP1	39.855
I1JXM1	uncharacterized protein LOC100305818 [Glycine max]	1.634	Up	0.00199623	GLYMA_04G197600	16.899
I1JXW6	PREDICTED: aspartic proteinase nepenthesin-1-like [Glycine max]	3.077	Up	1.07e-06	LOC100811294	48.865
I1JY06	PREDICTED: probable methyltransferase PMT26 [Glycine max]	0.404	Down	2.07e-05	LOC100777586	91.801
I1JYM6	PREDICTED: molybdate-anion transporter-like [Glycine max]	0.637	Down	0.0023419	LOC100799378	50.577
I1JYW1	"PREDICTED: probable beta-1,3-galactosyltransferase 11 [Glycine max]"	0.583	Down	0.000957	LOC100779561	38.759
I1JZ02	PREDICTED: probable methyltransferase PMT25 isoform X1 [Glycine max]	0.567	Down	0.0022171	GLYMA_04G243900	93.514
I1JZ49	PREDICTED: aldehyde dehydrogenase family 3 member H1 [Glycine max]	1.65	Up	0.000177	LOC100803104	53.179
I1JZL5	PREDICTED: flavin-containing monooxygenase FMO GS-OX-like 8 [Glycine max]	0.516	Down	0.00020276	LOC100818066	52.254
I1JZM5	PREDICTED: probable xyloglucan 6-xylosyltransferase 5 [Glycine max]	0.65	Down	0.0058184	LOC100793238	51.503
I1K0B0	PREDICTED: probable inactive purple acid phosphatase 27-like isoform X1 [Glycine max]	1.501	Up	0.031356	LOC100814531	70.396
I1K108	PREDICTED: probable methyltransferase PMT14 [Glycine max]	0.484	Down	2.76e-06	LOC100810763	69.187
I1K169	PREDICTED: probable serine/threonine-protein kinase DDB_G0291350 [Glycine max]	0.635	Down	0.0027637	LOC100803659	38.137
I1K223	PREDICTED: probable disease resistance protein At5g66900 [Glycine max]	1.992	Up	0.039497	GLYMA_05G082500	91.55
I1K3S1	PREDICTED: protein BUD31 homolog 2 [Glycine max]	0.534	Down	0.0093952	LOC100814888	14.669
I1K3S7	PREDICTED: subtilisin-like protease SBT5.3 [Glycine max]	1.606	Up	0.02568	LOC100794807	83.294
I1K428	PREDICTED: fasciclin-like arabinogalactan protein 11 [Glycine max]	2.144	Up	0.0040633	LOC100812914	33.039
I1K4K1	PREDICTED: uncharacterized protein LOC100797102 [Glycine max]	1.728	Up	4.02e-05	LOC100797102	20.684
I1K4K8	"PREDICTED: acyl-coenzyme A oxidase 2, peroxisomal [Glycine max]"	1.739	Up	0.00172249	LOC100799226	75.63
I1K4L3	PREDICTED: inositol-3-phosphate synthase [Glycine max]	0.475	Down	0.0020361	LOC100800820	56.42
I1K4W6	PREDICTED: dnaJ homolog subfamily C member 2 [Glycine max]	0.633	Down	0.000101818	LOC100780658	33.308
I1K557	calcium-dependent protein kinase SK5-like [Glycine max]	1.775	Up	2.04e-05	LOC100806678	57.063
I1K5J1	PREDICTED: uncharacterized protein LOC100527297 isoform X1 [Glycine max]	1.608	Up	0.020655	LOC100527297	21.78
I1K5W8	"PREDICTED: NADPH:adrenodoxin oxidoreductase, mitochondrial-like [Glycine max]"	1.526	Up	0.002323	LOC100777997	53.379
I1K6A1	PREDICTED: endoglucanase 6 [Glycine max]	0.42	Down	0.0003822	CEL8	68.729
I1K6P1	PREDICTED: uncharacterized protein LOC100807922 isoform X1 [Glycine max]	1.6	Up	0.0189412	LOC100809607	35.254
I1K6Q2	PREDICTED: omega-hydroxypalmitate O-feruloyl transferase [Glycine max]	1.6	Up	0.00073884	LOC100527026	48.358
I1K7K4	PREDICTED: endoglucanase 2 [Glycine max]	0.636	Down	0.028343	LOC100812226	57.708
I1K7L6	PREDICTED: galactose oxidase-like [Glycine max]	0.566	Down	0.0046617	LOC100816842	62.09
I1K8H9	PREDICTED: copper transporter 5.1-like [Glycine max]	0.648	Down	0.0083407	LOC100805457	15.899
I1K8W4	PREDICTED: cellulose synthase A catalytic subunit 1 [UDP-forming] [Glycine max]	0.391	Down	0.00019942	LOC100798193	122.11
I1K963	uncharacterized protein LOC100778704 [Glycine max]	0.343	Down	0.000103947	LOC100778704	25.407
I1K9J7	PREDICTED: tubulin alpha-1 chain [Glycine max]	1.527	Up	0.0148626	LOC100807401	49.684
I1KAW7	PREDICTED: molybdate-anion transporter [Glycine max]	0.584	Down	0.00085877	LOC100787263	50.408
I1KB15	"PREDICTED: ribosome-binding factor PSRP1, chloroplastic [Glycine max]"	1.613	Up	0.0196994	LOC100803327	32.846
I1KBK8	PREDICTED: probable methyltransferase PMT26 [Glycine max]	0.486	Down	0.00031974	LOC100816312	91.046
I1KBR3	PREDICTED: aspartic proteinase nepenthesin-1-like [Glycine max]	2.466	Up	0.0042621	LOC100782457	48.783
I1KC70	"PREDICTED: glyceraldehyde-3-phosphate dehydrogenase, cytosolic [Glycine max]"	0.621	Down	0.0044778	LOC100783902	36.737
I1KCH6	PREDICTED: probable 26S proteasome complex subunit sem1-2 [Glycine max]	0.657	Down	0.0083369	LOC100500106	8.7339
I1KCL6	PREDICTED: protein EDS1L-like [Glycine max]	1.599	Up	0.0039633	LOC100819703	70.915
I1KCL8	PREDICTED: uncharacterized protein LOC100775870 isoform X1 [Glycine max]	1.714	Up	2.17e-05	LOC100775870	69.654
I1KCN2	PREDICTED: HIPL1 protein-like isoform X2 [Glycine max]	2.144	Up	3.61e-05	LOC100778890	75.092
I1KCR9	uncharacterized protein LOC100527841 [Glycine max]	1.508	Up	0.0023798	LOC100527841	17.854
I1KCT2	uncharacterized protein LOC100306354 precursor [Glycine max]	0.302	Down	6.19e-05	LOC100306354	11.75
I1KD34	PREDICTED: protein COBRA [Glycine max]	0.448	Down	0.000164835	LOC100815779	50.78
I1KEH1	uncharacterized protein LOC100781182 precursor [Glycine max]	1.645	Up	0.0024383	LOC100792916	23.247
I1KEK2	PREDICTED: senescence-specific cysteine protease SAG39-like [Glycine max]	3.478	Up	0.01434	LOC100808467	37.789
I1KEM1	PREDICTED: multiprotein-bridging factor 1a-like [Glycine max]	0.629	Down	0.0033596	LOC100804567	15.523
I1KFG1	PREDICTED: uncharacterized protein LOC100499986 [Glycine max]	0.567	Down	0.00148034	GLYMA_06G308000	20.409
I1KFJ1	PREDICTED: probable carboxylesterase 15 [Glycine max]	1.936	Up	0.00066197	LOC100806530	37.734
I1KFS4	PREDICTED: monocopper oxidase-like protein SKS1 [Glycine max]	1.671	Up	0.00020447	LOC100775325	65.687
I1KFY7	PREDICTED: cellulose synthase-like protein G1 [Glycine max]	0.609	Down	6.06e-05	LOC100788506	79.572
I1KG47	"PREDICTED: D-3-phosphoglycerate dehydrogenase 2, chloroplastic [Glycine max]"	0.61	Down	0.0042849	LOC100793819	66.218
I1KGH3	uncharacterized protein LOC100815273 precursor [Glycine max]	1.558	Up	0.005595	LOC100815273	37.823
I1KGJ0	PREDICTED: ABC transporter G family member 36 [Glycine max]	1.894	Up	0.00021628	LOC100806025	167.74
I1KGP0	PREDICTED: uncharacterized protein LOC100305682 isoform X1 [Glycine max]	0.64	Down	0.00160477	LOC100305682	28.409
I1KH70	PREDICTED: linoleate 9S-lipoxygenase 1 [Glycine max]	0.578	Down	6.09e-05	LOC100802459	97.865
I1KHD9	PREDICTED: transmembrane protein 87A-like [Glycine max]	0.532	Down	0.00101518	LOC100815987	56.91
I1KHK1	PREDICTED: uncharacterized protein LOC100776069 [Glycine max]	0.649	Down	0.004482	LOC100776069	61.818
I1KHZ6	PREDICTED: 60S ribosomal protein L5-like [Glycine max]	0.242	Down	6.18e-05	LOC100818819	33.998
I1KID4	PREDICTED: remorin-like [Glycine max]	1.831	Up	2.62e-06	LOC100802984	21.654
I1KIF8	PREDICTED: acyl-coenzyme A thioesterase 13-like [Glycine max]	1.621	Up	0.0058402	LOC100808663	19.737
I1KIH5	PREDICTED: probable methyltransferase PMT15 [Glycine max]	0.308	Down	1.74e-05	LOC100813493	73.176
I1KJI7	nucleoside diphosphate kinase 1 [Glycine max]	0.616	Down	0.0124008	LOC547870	16.512
I1KJJ2	uncharacterized protein LOC100802114 precursor [Glycine max]	0.61	Down	0.00022301	LOC100802114	46.21
I1KJJ3	PREDICTED: patatin-like protein 3 [Glycine max]	0.486	Down	0.000163027	LOC100802647	45.306
I1KJJ6	PREDICTED: uclacyanin-3-like [Glycine max]	1.635	Up	0.020979	LOC100803164	19.191
I1KJS0	PREDICTED: gamma-glutamyltranspeptidase 3 isoform X1 [Glycine max]	1.58	Up	0.024536	LOC100777131	59.285
I1KK07	PREDICTED: laccase-17-like [Glycine max]	1.515	Up	0.0020184	LOC100810993	64.138
I1KK52	PREDICTED: putative lipid-transfer protein DIR1 [Glycine max]	0.616	Down	0.0031818	LOC100810277	12.151
I1KK90	PREDICTED: Werner Syndrome-like exonuclease [Glycine max]	1.541	Up	0.0145204	LOC100792042	26.824
I1KKE4	PREDICTED: vacuolar cation/proton exchanger 3 [Glycine max]	0.595	Down	0.0056405	LOC100779440	48.459
I1KKU9	PREDICTED: uncharacterized protein LOC100814036 [Glycine max]	1.791	Up	0.00062315	LOC100814036	79.383
I1KKW1	PREDICTED: microtubule-associated protein 70-2-like isoform X2 [Glycine max]	0.643	Down	0.0150027	GLYMA_07G170700	68.03
I1KL53	PREDICTED: uncharacterized protein LOC100793094 [Glycine max]	1.887	Up	0.0009825	LOC100793094	22.016
I1KL63	anthocyanidin 3-O-glucosyltransferase 7-like [Glycine max]	0.652	Down	0.0057837	LOC100794139	49.211
I1KLG6	"PREDICTED: polyphenol oxidase I, chloroplastic-like [Glycine max]"	1.849	Up	0.045879	LOC100801754	68.94
I1KLH1	"PREDICTED: polyphenol oxidase A1, chloroplastic [Glycine max]"	2.358	Up	3.05e-06	PPOJH1	71.37
I1KLS6	PREDICTED: phospholipase A1-IIgamma-like [Glycine max]	2.385	Up	0.00024023	LOC100782473	44.584
I1KM00	"PREDICTED: ferredoxin--nitrite reductase, chloroplastic isoform X2 [Glycine max]"	0.663	Down	0.0041822	LOC100775519	65.878
I1KMF6	uncharacterized protein LOC100817584 precursor [Glycine max]	1.578	Up	0.043723	LOC100817584	25.365
I1KN68	glucosyltransferase [Glycine max]	0.599	Down	0.00115554	GT4	53.238
I1KNB3	PREDICTED: cytochrome P450 77A1-like [Glycine max]	0.371	Down	0.00043759	LOC100787281	57.324
I1KNJ6	PREDICTED: cytochrome b561 and DOMON domain-containing protein At5g47530-like [Glycine max]	1.62	Up	0.0046848	LOC100791878	43.893
I1KNV8	PREDICTED: probable methyltransferase PMT26 [Glycine max]	0.386	Down	0.0018446	LOC100775179	95.11
I1KQE3	PREDICTED: 40S ribosomal protein S16-like [Glycine max]	0.603	Down	8.41e-05	LOC100816874	17.369
I1KQJ7	PREDICTED: uncharacterized protein LOC100782499 isoform X2 [Glycine max]	1.581	Up	0.00117764	LOC100782499	33.724
I1KQK1	PREDICTED: thaumatin-like protein [Glycine max]	0.666	Down	0.0137179	LOC100784636	27.204
I1KQM2	PREDICTED: probable inactive receptor kinase At1g48480 [Glycine max]	0.609	Down	0.0046836	LOC100788892	70.374
I1KQY5	PREDICTED: uncharacterized protein LOC100306208 isoform X1 [Glycine max]	1.501	Up	0.0115389	LOC100306208	21.992
I1KR17	PREDICTED: protein EXORDIUM-like 2 [Glycine max]	3.24	Up	0.00033716	LOC100776258	32.539
I1KR46	"PREDICTED: chlorophyll a-b binding protein CP24 10A, chloroplastic-like [Glycine max]"	1.552	Up	0.00024048	LOC100808792	27.378
I1KRI7	PREDICTED: 60S ribosomal protein L27-like [Glycine max]	0.581	Down	0.0063955	LOC100817943	15.679
I1KRS9	PREDICTED: uncharacterized protein LOC100795409 [Glycine max]	0.629	Down	0.0044235	LOC100795409	66.107
I1KS74	PREDICTED: protein ECERIFERUM 26-like [Glycine max]	1.506	Up	0.0061036	LOC100789605	48.546
I1KSR7	PREDICTED: 13S globulin seed storage protein 2 [Glycine max]	0.388	Down	0.00180013	LOC100789420	33.447
I1KT82	"PREDICTED: alanine--glyoxylate aminotransferase 2 homolog 1, mitochondrial isoform X3 [Glycine max]"	0.496	Down	0.00031795	LOC100780526	42.083
I1KTL9	uncharacterized protein LOC100305670 [Glycine max]	1.522	Up	0.0009409	LOC100305670	26.554
I1KTZ9	PREDICTED: protein pxr1-like [Glycine max]	1.636	Up	0.0111029	LOC100799628	18.114
I1KUC0	PREDICTED: protein EXORDIUM-like 2 [Glycine max]	4.499	Up	0.00022421	LOC100785002	31.434
I1KV03	PREDICTED: GDSL esterase/lipase APG [Glycine max]	1.906	Up	0.0063419	LOC100793645	39.39
I1KV43	aquaporin TIP2-1-like [Glycine max]	1.557	Up	0.00186415	GLYMA_08G203000	25.273
I1KVR2	60S ribosomal protein L7-4-like [Glycine max]	0.622	Down	0.018417	LOC100813342	28.322
I1KVS6	"PREDICTED: D-3-phosphoglycerate dehydrogenase 2, chloroplastic-like [Glycine max]"	0.449	Down	1.52e-05	LOC100817949	66.079
I1KW43	PREDICTED: E3 ubiquitin-protein ligase RGLG1-like isoform X3 [Glycine max]	1.854	Up	0.0052006	LOC100795579	35.458
I1KW79	PREDICTED: cytochrome P450 72A15 [Glycine max]	0.501	Down	0.000137614	CYP72A67	45.606
I1KW96	PREDICTED: protein QUIRKY [Glycine max]	1.944	Up	0.0038403	LOC100777852	117.16
I1KWA0	PREDICTED: patellin-3 isoform X1 [Glycine max]	2.243	Up	0.00033688	LOC100806382	65.208
I1KWH3	PREDICTED: receptor-like protein kinase FERONIA [Glycine max]	1.59	Up	0.040462	LOC100781248	96.616
I1KWM4	PREDICTED: probable sodium-coupled neutral amino acid transporter 6 [Glycine max]	0.306	Down	0.0049035	LOC100795222	50.373
I1KWS8	PREDICTED: chitinase-like protein 1 [Glycine max]	0.384	Down	1.49e-06	LOC100808683	36.03
I1KXQ4	"PREDICTED: alpha-amylase 3, chloroplastic isoform X1 [Glycine max]"	0.576	Down	3.82e-06	LOC100788193	104.11
I1KXT4	PREDICTED: probable methyltransferase PMT2 isoform X1 [Glycine max]	0.446	Down	0.0002624	LOC100796104	68.738
I1KXV7	PREDICTED: probable polygalacturonase [Glycine max]	0.562	Down	3.61e-05	LOC100816170	48.326
I1KYC4	PREDICTED: protein ASPARTIC PROTEASE IN GUARD CELL 2 [Glycine max]	1.605	Up	0.0144593	LOC100796818	51.907
I1KYX1	PREDICTED: uncharacterized protein LOC100306662 isoform X1 [Glycine max]	1.626	Up	0.00069638	LOC100306662	23.452
I1KYX3	uncharacterized protein LOC100306233 precursor [Glycine max]	0.504	Down	0.0047641	LOC100306233	22.389
I1KZ35	galacturonosyltransferase 8-like [Glycine max]	0.582	Down	0.00180299	LOC100817076	54.075
I1KZU7	PREDICTED: aspartic proteinase A1 [Glycine max]	2.317	Up	0.00046286	SOYAP4	55.275
I1L008	uncharacterized protein LOC100799849 [Glycine max]	0.546	Down	0.0024198	LOC100799849	29.081
I1L090	PREDICTED: endoglucanase 25 [Glycine max]	0.574	Down	0.00066339	CEL12	68.33
I1L0H6	PREDICTED: cannabidiolic acid synthase-like 1 [Glycine max]	1.655	Up	2.59e-07	LOC100786800	61.208
I1L0T3	PREDICTED: calmodulin-binding transcription activator 5-like [Glycine max]	1.612	Up	0.035155	LOC100776839	102.97
I1L122	PREDICTED: DNA replication licensing factor MCM6 [Glycine max]	0.499	Down	0.00067605	MCM6	95.653
I1L140	PREDICTED: serine carboxypeptidase-like [Glycine max]	2.088	Up	0.032917	LOC100798795	54.654
I1L173	"PREDICTED: ATP-dependent zinc metalloprotease FTSH 2, chloroplastic [Glycine max]"	1.532	Up	0.00073827	LOC100800550	73.792
I1L1A4	PREDICTED: plasma membrane ATPase 4-like [Glycine max]	1.752	Up	0.00035583	LOC100806580	105.06
I1L1B8	"PREDICTED: pumilio homolog 6, chloroplastic [Glycine max]"	1.504	Up	0.023099	LOC100811036	108.49
I1L1H0	PREDICTED: beta-galactosidase [Glycine max]	2.756	Up	0.000118055	LOC100792629	68.185
I1L1I5	PREDICTED: chlorophyll a-b binding protein 1D [Glycine max]	1.535	Up	0.00049963	---	10.387
I1L1Q6	PREDICTED: subtilisin-like protease SBT1.7 [Glycine max]	0.476	Down	0.00138357	LOC100797543	82.071
I1L1S1	"chlorophyll a-b binding protein, chloroplastic-like [Glycine max]"	1.564	Up	0.028436	LOC100800374	28.923
I1L1V2	PREDICTED: suppressor of mec-8 and unc-52 protein homolog 2 [Glycine max]	0.661	Down	0.025781	LOC100526981	64.857
I1L2G1	uncharacterized protein LOC100305916 [Glycine max]	4.409	Up	1.34e-07	LOC100305916	17.392
I1L377	uncharacterized protein LOC100500457 [Glycine max]	2.296	Up	0.0003448	LOC100500457	22.468
I1L3R4	alpha galactosidase precursor [Glycine max]	1.552	Up	0.000182103	LOC547845	46.902
I1L3Z7	PREDICTED: transmembrane 9 superfamily member 3 [Glycine max]	0.585	Down	0.000177421	GLYMA_09G169400	48.027
I1L451	PREDICTED: phosphoethanolamine N-methyltransferase-like [Glycine max]	0.236	Down	1.69e-06	LOC100808891	55.72
I1L4M5	PREDICTED: kinesin-like calmodulin-binding protein homolog [Glycine max]	0.565	Down	0.000142106	LOC100807481	143.47
I1L5R7	PREDICTED: protein EXORDIUM-like 3 [Glycine max]	0.63	Down	0.00119701	LOC100778428	38.451
I1L5V0	cystathionine-gamma-synthase precursor [Glycine max]	0.539	Down	0.0021395	CYS	49.341
I1L665	PREDICTED: probably inactive leucine-rich repeat receptor-like protein kinase At5g48380 [Glycine max]	1.892	Up	0.00048168	LOC100817267	67.643
I1L7B2	PREDICTED: benzyl alcohol O-benzoyltransferase-like [Glycine max]	0.487	Down	0.0069634	LOC100799685	50.29
I1L7H1	PREDICTED: probable methyltransferase PMT3 [Glycine max]	0.632	Down	0.0094352	LOC100806600	70.562
I1L7M8	PREDICTED: long chain acyl-CoA synthetase 1-like [Glycine max]	1.809	Up	3.65e-05	LOC100790536	74.515
I1L7S8	PREDICTED: probable polygalacturonase isoform X1 [Glycine max]	1.73	Up	0.003477	LOC100818007	48.957
I1L8A9	PREDICTED: histone H1-like [Glycine max]	1.511	Up	0.00069648	LOC100795994	30.933
I1L8J6	PREDICTED: GDSL esterase/lipase At4g28780-like [Glycine max]	0.595	Down	0.00065983	LOC100791595	40.659
I1L924	PREDICTED: spermidine hydroxycinnamoyl transferase-like [Glycine max]	0.492	Down	0.0195195	LOC100814459	50.309
I1L9L9	uncharacterized protein LOC100306050 precursor [Glycine max]	1.512	Up	0.00053944	LOC100306050	13.259
I1L9T0	S-adenosyl-L-methionine:delta24-sterol-C-methyltransferase [Glycine max]	0.479	Down	4.43e-07	LOC548073	38.657
I1LB31	uncharacterized protein LOC100500427 [Glycine max]	1.875	Up	5.99e-05	LOC100500427	20.13
I1LBD2	PREDICTED: uncharacterized GPI-anchored protein At3g06035-like [Glycine max]	1.941	Up	0.00458	LOC100806610	22.032
I1LD89	"PREDICTED: alpha-(1,4)-fucosyltransferase-like [Glycine max]"	1.511	Up	0.0040804	LOC100792300	44.806
I1LDE2	PREDICTED: phytosulfokine receptor 2-like [Glycine max]	2.678	Up	0.007475	LOC100802728	41.237
I1LDE9	PREDICTED: 60S ribosomal protein L3 [Glycine max]	0.615	Down	0.00030344	LOC100806256	44.384
I1LDT9	PREDICTED: RHOMBOID-like protein 2 [Glycine max]	1.795	Up	0.0062013	LOC100809265	36.8
I1LE04	PREDICTED: dymeclin-like isoform X1 [Glycine max]	0.66	Down	0.0108233	LOC100810001	78.964
I1LE69	PREDICTED: uncharacterized protein LOC100785409 isoform X1 [Glycine max]	0.598	Down	0.00040345	LOC100784878	36.683
I1LEA5	PREDICTED: cysteine-rich receptor-like protein kinase 26 [Glycine max]	2.483	Up	1.69e-05	LOC100789471	78.575
I1LEI5	uncharacterized protein LOC100527902 precursor [Glycine max]	1.618	Up	1.95e-05	LOC100527902	25.869
I1LF87	PREDICTED: transcription factor TCP7 [Glycine max]	0.577	Down	0.043878	LOC100799005	26.038
I1LFD6	DHAR class glutathione S-transferase [Glycine max]	0.646	Down	0.0049845	LOC100819803	23.449
I1LFM2	PREDICTED: coiled-coil domain-containing protein SCD2-like [Glycine max]	0.644	Down	0.0015234	LOC100798296	61.583
I1LFN9	uncharacterized protein LOC100306198 [Glycine max]	0.662	Down	0.0041976	LOC100306198	13.469
I1LFW4	PREDICTED: protein CDI-like [Glycine max]	0.529	Down	0.000182291	LOC100813045	29.872
I1LFZ3	PREDICTED: cellulose synthase-like protein D2 [Glycine max]	0.551	Down	1.62e-05	LOC100786644	128.21
I1LGI7	PREDICTED: hydroxymethylglutaryl-CoA synthase [Glycine max]	0.603	Down	0.0190571	LOC100782595	52.474
I1LH67	"PREDICTED: calcium-transporting ATPase 2, plasma membrane-type-like [Glycine max]"	1.547	Up	0.0084841	LOC100792691	106.74
I1LI05	"PREDICTED: GDP-mannose 4,6 dehydratase 1-like [Glycine max]"	0.65	Down	0.0049226	LOC100797782	41.147
I1LI58	PREDICTED: phospholipase D delta-like [Glycine max]	1.521	Up	0.00152217	LOC100814486	98.442
I1LIC7	uncharacterized protein LOC100786309 [Glycine max]	0.524	Down	1.87e-05	LOC100786309	17.518
I1LJ93	PREDICTED: DNA replication licensing factor MCM4-like [Glycine max]	0.639	Down	0.00085568	LOC100782586	92.901
I1LJC9	uncharacterized protein LOC100305467 [Glycine max]	1.994	Up	0.00191944	LOC100305467	16.419
I1LJF7	sorbitol-like transporter [Glycine max]	0.602	Down	0.00020144	STP	56.552
I1LKE6	PREDICTED: fasciclin-like arabinogalactan protein 12 [Glycine max]	2.171	Up	0.00111983	LOC100796367	30.551
I1LKM5	PREDICTED: apoptosis-inducing factor homolog A [Glycine max]	1.788	Up	0.000198908	LOC100817682	39.295
I1LKW7	PREDICTED: UDP-D-apiose/UDP-D-xylose synthase 2 [Glycine max]	0.628	Down	0.0002428	LOC100811095	43.251
I1LL87	uncharacterized protein LOC100306232 [Glycine max]	1.582	Up	0.0020351	LOC100306232	19.345
I1LLE9	PREDICTED: protein NRT1/ PTR FAMILY 8.2-like [Glycine max]	1.556	Up	0.0152783	LOC100816253	63.969
I1LM49	PREDICTED: receptor-like protein kinase isoform X1 [Glycine max]	5.247	Up	0.00099819	LOC100305452	70.829
I1LM95	PREDICTED: uncharacterized protein LOC100798498 [Glycine max]	1.55	Up	0.0039778	LOC100798498	24.644
I1LMQ5	"PREDICTED: chlorophyll a-b binding protein CP29.3, chloroplastic-like [Glycine max]"	0.567	Down	0.000140601	LOC100794604	31.087
I1LN28	PREDICTED: UDP-glucuronate 4-epimerase 6-like [Glycine max]	0.347	Down	9.55e-05	LOC100786653	51.328
I1LN92	PREDICTED: 60S ribosomal protein L17 [Glycine max]	0.604	Down	0.0040984	LOC100800781	20.395
I1LNI7	PREDICTED: histone H3.3 [Glycine max]	2.422	Up	0.0003551	LOC100809785	15.007
I1LNP0	PREDICTED: patellin-3-like isoform X1 [Glycine max]	1.984	Up	1.24e-06	LOC100794623	69.56
I1LPC9	"PREDICTED: glucan endo-1,3-beta-glucosidase [Glycine max]"	1.605	Up	0.0122603	LOC100775292	35.52
I1LPR5	PREDICTED: subtilisin-like protease SBT1.6 [Glycine max]	0.556	Down	0.002357	LOC100817537	81.901
I1LQK7	PREDICTED: ras-related protein Rab11C-like [Glycine max]	0.54	Down	0.0146834	LOC100816268	23.781
I1LQU0	PREDICTED: uncharacterized protein LOC100306502 [Glycine max]	0.564	Down	8.22e-05	LOC100306502	6.5236
I1LQX8	PREDICTED: fasciclin-like arabinogalactan protein 11 [Glycine max]	2.26	Up	0.000144659	LOC100793759	29.348
I1LR80	PREDICTED: xyloglucan endotransglucosylase/hydrolase protein 31-like [Glycine max]	2.077	Up	0.0042641	LOC100781528	34.158
I1LRB8	PREDICTED: LOW QUALITY PROTEIN: UDP-D-apiose/UDP-D-xylose synthase 2 [Glycine max]	0.631	Down	0.0006022	---	43.118
I1LS00	"PREDICTED: (R,S)-reticuline 7-O-methyltransferase [Glycine max]"	0.505	Down	6.34e-05	LOC100800801	40.919
I1LTF5	PREDICTED: transmembrane 9 superfamily member 1 [Glycine max]	0.619	Down	0.00103589	LOC100808777	66.912
I1LTJ7	PREDICTED: fasciclin-like arabinogalactan protein 12 [Glycine max]	1.538	Up	0.00061826	LOC100777080	25.483
I1LTQ1	PREDICTED: UDP-D-apiose/UDP-D-xylose synthase 2 [Glycine max]	0.575	Down	0.0051192	LOC100792879	43.425
I1LUY2	uncharacterized protein LOC100499677 precursor [Glycine max]	0.622	Down	0.00029637	LOC100499677	20.218
I1LVA7	"PREDICTED: trifunctional UDP-glucose 4,6-dehydratase/UDP-4-keto-6-deoxy-D-glucose 3,5-epimerase/UDP-4-keto-L-rhamnose-reductase RHM1 [Glycine max]"	0.539	Down	0.00085801	LOC100775641	75.616
I1LVV3	"PREDICTED: probable alpha,alpha-trehalose-phosphate synthase [UDP-forming] 11 [Glycine max]"	1.639	Up	0.037704	LOC100789206	83.637
I1LVX1	tetraspanin-8-like [Glycine max]	1.547	Up	0.00027877	LOC100819507	33.905
I1LWE5	PREDICTED: senescence-associated carboxylesterase 101 [Glycine max]	1.53	Up	0.00028103	LOC100809557	66.114
I1LWI3	PREDICTED: uncharacterized protein LOC100306559 isoform X1 [Glycine max]	2.269	Up	0.000120376	LOC100306559	31.551
I1LWS2	PREDICTED: UDP-glycosyltransferase 83A1-like [Glycine max]	1.914	Up	0.003963	LOC100816666	51.115
I1LWU2	PREDICTED: receptor-like protein kinase FERONIA isoform X1 [Glycine max]	2.512	Up	0.00026119	LOC100499640	99.532
I1LX01	PREDICTED: 2-oxoglutarate-dependent dioxygenase DAO-like [Glycine max]	0.567	Down	0.0037571	LOC100787244	34.073
I1LX52	PREDICTED: protein EXORDIUM-like 2 [Glycine max]	1.73	Up	0.00038338	LOC100810770	32.334
I1LY84	"PREDICTED: 20 kDa chaperonin, chloroplastic [Glycine max]"	0.578	Down	0.00026341	LOC100804915	26.469
I1LZ59	PREDICTED: probable xyloglucan endotransglucosylase/hydrolase protein 32 [Glycine max]	0.51	Down	0.0059381	LOC100792731	34.389
I1LZF0	PREDICTED: glucomannan 4-beta-mannosyltransferase 9-like [Glycine max]	0.516	Down	0.0176013	LOC100808118	59.465
I1LZZ2	PREDICTED: probable sugar phosphate/phosphate translocator At2g25520 [Glycine max]	0.433	Down	0.00192472	LOC100790274	38.301
I1M005	PREDICTED: uncharacterized protein LOC100794313 isoform X1 [Glycine max]	1.683	Up	7.68e-05	LOC100797606	41.954
I1M0R3	uncharacterized protein LOC100819698 precursor [Glycine max]	0.489	Down	0.00040013	LOC100819698	50.643
I1M138	PREDICTED: basic 7S globulin-like [Glycine max]	2.135	Up	0.0124967	LOC100807221	51.191
I1M145	PREDICTED: probable E3 ubiquitin-protein ligase LUL4 [Glycine max]	1.798	Up	0.0196645	LOC100808808	38.636
I1M160	"PREDICTED: endo-1,3;1,4-beta-D-glucanase-like [Glycine max]"	1.784	Up	0.0154161	LOC100813473	26.376
I1M1B6	uncharacterized protein LOC100306095 [Glycine max]	0.588	Down	0.00039651	LOC100306095	14.896
I1M1I9	PREDICTED: CSC1-like protein ERD4 [Glycine max]	1.593	Up	0.000102722	LOC100797118	82.062
I1M287	PREDICTED: uncharacterized protein LOC100817199 [Glycine max]	0.508	Down	0.00194483	LOC100817199	102.36
I1M2V7	"PREDICTED: trifunctional UDP-glucose 4,6-dehydratase/UDP-4-keto-6-deoxy-D-glucose 3,5-epimerase/UDP-4-keto-L-rhamnose-reductase RHM1 [Glycine max]"	0.587	Down	6.16e-07	LOC100789909	75.499
I1M3B1	PREDICTED: stem-specific protein TSJT1 [Glycine max]	2.448	Up	0.0043642	LOC100783727	28.047
I1M5U7	PREDICTED: PTI1-like tyrosine-protein kinase At3g15890 [Glycine max]	1.525	Up	0.034077	LOC100788153	40.873
I1M657	"PREDICTED: chlorophyll a-b binding protein 8, chloroplastic [Glycine max]"	1.555	Up	6.34e-07	LOC100784090	29.809
I1M6R1	PREDICTED: calcium-dependent protein kinase 33-like [Glycine max]	1.647	Up	0.044335	LOC100794852	60.687
I1M6Z4	4-hydroxyphenylpyruvate dioxygenase [Glycine max]	1.533	Up	0.0020419	LOC100101901	53.57
I1M832	PREDICTED: probable methyltransferase PMT11 [Glycine max]	0.54	Down	7.56e-05	LOC100786553	75.346
I1M989	PREDICTED: transmembrane 9 superfamily member 8 [Glycine max]	0.443	Down	0.00194485	LOC100788693	73.117
I1MA91	PREDICTED: alcohol dehydrogenase 1 [Glycine max]	4.656	Up	3.98e-05	LOC547658	40.436
I1MBC5	asparagine synthetase 2 [Glycine max]	0.35	Down	0.00027821	AS2	65.555
I1MBM6	PREDICTED: KH domain-containing protein At2g38610-like [Glycine max]	1.576	Up	0.023481	LOC100778904	30.965
I1MBU0	PREDICTED: aspartic proteinase PCS1-like [Glycine max]	2.558	Up	0.001276	LOC100796435	48.774
I1MC22	PREDICTED: GDSL esterase/lipase EXL3-like [Glycine max]	0.566	Down	0.00139669	LOC100776769	39.965
I1MC91	PREDICTED: 4-coumarate--CoA ligase 1-like [Glycine max]	1.969	Up	0.044739	LOC100819192	59.26
I1MCI6	uncharacterized protein LOC100801050 [Glycine max]	0.607	Down	0.00044355	LOC100801050	16.937
I1MCI8	PREDICTED: uncharacterized protein LOC100779277 [Glycine max]	0.374	Down	3.8e-06	LOC100802656	40.76
I1MCJ7	PREDICTED: pleiotropic drug resistance protein 1-like [Glycine max]	1.952	Up	0.0027014	LOC100787814	160.71
I1MDC1	PREDICTED: girdin-like [Glycine max]	0.631	Down	0.036859	LOC100802307	48.949
I1MDL2	PREDICTED: phototropin-1-like [Glycine max]	1.632	Up	0.0031817	LOC100776796	107.95
I1MDX7	PREDICTED: protein EXORDIUM-like 2 [Glycine max]	2.8	Up	1.57e-05	LOC100788174	31.966
I1MEB4	PREDICTED: 60S ribosomal protein L26-1-like [Glycine max]	0.541	Down	0.000158588	LOC100775705	16.668
I1MEL3	auxin-repressed superfamily protein [Glycine max]	2.438	Up	9.91e-05	LOC100305548	12.939
I1MEY3	PREDICTED: uncharacterized protein LOC100791176 [Glycine max]	1.562	Up	0.0035848	GLYMA_15G089100	38.28
I1MF04	PREDICTED: CSC1-like protein ERD4 [Glycine max]	2.093	Up	8.06e-07	LOC100799097	81.847
I1MF39	PREDICTED: uncharacterized protein LOC100807088 [Glycine max]	0.582	Down	0.00029528	LOC100807088	43.044
I1MFJ1	PREDICTED: aspartic proteinase A1-like [Glycine max]	1.923	Up	0.00079778	LOC100801598	55.241
I1MFU1	uncharacterized protein LOC100782137 [Glycine max]	0.65	Down	0.00036445	LOC100782137	39.201
I1MFX5	PREDICTED: endoglucanase 25-like [Glycine max]	0.513	Down	0.0030609	LOC100793289	68.345
I1MG66	PREDICTED: inactive tetrahydrocannabinolic acid synthase-like [Glycine max]	1.839	Up	0.00025548	LOC100775353	61.205
I1MGF3	PREDICTED: universal stress protein A-like protein isoform X1 [Glycine max]	1.576	Up	2.86e-07	LOC100816534	18.137
I1MGG5	uncharacterized protein LOC100305849 [Glycine max]	1.66	Up	0.041221	LOC100305849	14.626
I1MGS2	PREDICTED: plasma membrane-associated cation-binding protein 1-like [Glycine max]	1.964	Up	2.14e-05	LOC100786734	24.269
I1MH66	PREDICTED: xyloglucan endotransglucosylase/hydrolase 2 [Glycine max]	3.945	Up	7.25e-07	GLYMA_15G169100	35.594
I1MH73	PREDICTED: beta-galactosidase-like [Glycine max]	1.885	Up	0.0159228	LOC100781959	80.004
I1MHY5	PREDICTED: uncharacterized protein LOC100809927 [Glycine max]	1.507	Up	0.00175576	LOC100809927	58.483
I1MJL6	PREDICTED: 60S ribosomal protein L6 [Glycine max]	0.639	Down	0.0020578	LOC100784101	25.931
I1MJP8	PREDICTED: cellulose synthase A catalytic subunit 3 [UDP-forming]-like [Glycine max]	0.57	Down	0.025455	LOC100793104	120.01
I1MKT9	PREDICTED: UDP-glucose flavonoid 3-O-glucosyltransferase 7-like [Glycine max]	0.62	Down	0.00054088	LOC100793313	53.294
I1ML51	PREDICTED: apyrase 2 [Glycine max]	0.66	Down	0.0031619	LOC100786073	50.92
I1MM26	PREDICTED: uncharacterized protein LOC102663856 [Glycine max]	0.547	Down	0.024943	GLYMA_16G079500	9.2626
I1MM89	PREDICTED: 40S ribosomal protein S8 [Glycine max]	0.642	Down	0.04168	LOC100527664	24.81
I1MMJ4	PREDICTED: probable methyltransferase PMT20 [Glycine max]	0.619	Down	0.00161782	LOC100783946	68.931
I1MMY2	PREDICTED: endochitinase-like [Glycine max]	2.623	Up	0.0023241	LOC100778936	34.445
I1MPJ8	PREDICTED: protein DETOXIFICATION 35-like [Glycine max]	0.594	Down	0.0158974	LOC100789611	54.132
I1MQ89	PREDICTED: enolase [Glycine max]	0.6	Down	0.00070273	LOC100787663	48.032
I1MQN0	PREDICTED: transmembrane 9 superfamily member 3 [Glycine max]	0.652	Down	0.00070198	LOC100785709	67.861
I1MQV2	PREDICTED: endoglucanase 25 [Glycine max]	0.545	Down	0.0117579	LOC100794019	68.724
I1MRM4	uncharacterized protein LOC100500506 [Glycine max]	1.919	Up	0.024996	LOC100500506	17.846
I1MRM5	uncharacterized protein LOC100306363 [Glycine max]	2.881	Up	3.96e-05	LOC100306363	17.112
I1MTK4	PREDICTED: uncharacterized protein LOC100792085 isoform X1 [Glycine max]	0.602	Down	0.020984	LOC100792085	37.041
I1MTN4	"PREDICTED: probable beta-1,3-galactosyltransferase 19 [Glycine max]"	2.031	Up	0.026499	LOC100798450	69.179
I1MTX9	PREDICTED: DNA replication licensing factor MCM5-like [Glycine max]	0.58	Down	0.00043852	LOC100779483	80.89
I1MUK9	PREDICTED: vignain-like [Glycine max]	2.78	Up	0.0109582	LOC100806581	42.5
I1MUP6	PREDICTED: SNF1-related protein kinase regulatory subunit gamma-1 [Glycine max]	1.57	Up	0.000121929	LOC100818156	46.379
I1MUS3	"PREDICTED: bifunctional dTDP-4-dehydrorhamnose 3,5-epimerase/dTDP-4-dehydrorhamnose reductase [Glycine max]"	0.56	Down	1.75e-05	LOC100781643	33.713
I1MV73	PREDICTED: expansin-like B1 [Glycine max]	1.773	Up	0.00191745	LOC100779487	23.351
I1MV84	PREDICTED: serine/threonine-protein kinase SAPK3-like isoform X1 [Glycine max]	1.501	Up	0.00079815	LOC100782714	38.037
I1MVC1	PREDICTED: probable methyltransferase PMT14 [Glycine max]	0.533	Down	0.0026209	LOC100793146	69.424
I1MXP2	alpha-amylase-like precursor [Glycine max]	1.985	Up	0.00031776	LOC100815664	46.147
I1MXZ1	PREDICTED: uncharacterized protein LOC102660192 isoform X1 [Glycine max]	0.625	Down	0.0154154	LOC100802514	52.093
I1MY46	PREDICTED: GDSL esterase/lipase EXL3 [Glycine max]	0.372	Down	0.00023671	GLYMA_17G259500	40.858
I1MYS9	PREDICTED: uncharacterized protein LOC100814298 [Glycine max]	0.51	Down	0.029344	LOC100814298	50.657
I1MYV1	PREDICTED: uncharacterized protein LOC100818900 [Glycine max]	0.505	Down	0.0324	LOC100818900	228.68
I1MZ32	"PREDICTED: chlorophyll a-b binding protein CP29.3, chloroplastic-like [Glycine max]"	0.444	Down	0.0029157	LOC100820335	30.629
I1N019	"PREDICTED: phosphomethylpyrimidine synthase, chloroplastic [Glycine max]"	0.452	Down	2.43e-05	LOC100787350	72.214
I1N0B4	ribosomal protein S19 (chloroplast) [Glycine soja]	0.644	Down	0.027196	rps19	5.6233
I1N1G9	PREDICTED: carbonic anhydrase 2-like [Glycine max]	0.586	Down	0.0029993	LOC100795969	18.184
I1N2U9	PREDICTED: glycerol-3-phosphate 2-O-acyltransferase 6-like [Glycine max]	0.47	Down	0.020323	LOC100808918	60.74
I1N362	PREDICTED: cationic peroxidase 1-like [Glycine max]	3.162	Up	0.0026588	LOC100799162	33.347
I1N435	PREDICTED: UDP-glycosyltransferase 74G1-like [Glycine max]	1.501	Up	2.28e-05	LOC100803423	51.31
I1N4C1	PREDICTED: malonyl-CoA:anthocyanidin 5-O-glucoside-6''-O-malonyltransferase-like [Glycine max]	0.484	Down	0.0002036	LOC100782933	56.714
I1N4K0	PREDICTED: serine carboxypeptidase-like 25 [Glycine max]	2.021	Up	0.000175005	LOC100807680	52.776
I1N4W1	PREDICTED: uncharacterized protein LOC100527506 isoform X1 [Glycine max]	0.593	Down	0.000238	LOC100527506	51.291
I1N5W6	PREDICTED: xyloglucan glycosyltransferase 4-like [Glycine max]	0.306	Down	0.0048198	LOC100818571	76.005
I1N627	PREDICTED: hypersensitive-induced response protein 2-like isoform X1 [Glycine max]	1.961	Up	3.71e-05	LOC100779369	31.549
I1N634	uncharacterized protein LOC100803092 precursor [Glycine max]	2.075	Up	0.00034215	LOC100803092	40.584
I1N660	PREDICTED: expansin-A15-like [Glycine max]	0.62	Down	0.00190089	LOC100799370	28.473
I1N6A5	"PREDICTED: alpha-1,4 glucan phosphorylase L isozyme, chloroplastic/amyloplastic [Glycine max]"	0.66	Down	0.00040056	LOC100806646	110.34
I1N6I1	PREDICTED: probable galacturonosyltransferase 9 [Glycine max]	0.535	Down	2.34e-05	LOC100792155	63.106
I1N806	light-regulated protein-like [Glycine max]	1.807	Up	0.00035528	LOC100816615	15.142
I1N811	uncharacterized protein LOC100306389 precursor [Glycine max]	1.749	Up	0.00127746	LOC100306389	22.785
I1N842	PREDICTED: xyloglucan endotransglucosylase/hydrolase 1-like [Glycine max]	0.541	Down	0.0123193	LOC100778482	34.164
I1N860	uncharacterized protein LOC100783843 [Glycine max]	0.569	Down	0.0073597	LOC100783843	34.803
I1N8L6	PREDICTED: alpha-L-arabinofuranosidase 1-like [Glycine max]	1.517	Up	2.36e-06	LOC100787207	74.002
I1N8Q9	PREDICTED: dual specificity protein phosphatase 12 [Glycine max]	1.667	Up	0.00189629	LOC100804683	39.64
I1N8X6	PREDICTED: DNA helicase INO80-like [Glycine max]	1.506	Up	0.025882	LOC100780615	174.92
I1N913	PREDICTED: leucine-rich repeat receptor-like tyrosine-protein kinase PXC3 [Glycine max]	0.571	Down	0.00190278	LOC100789684	96.967
I1N9A1	PREDICTED: protein trichome birefringence [Glycine max]	0.444	Down	0.00080179	LOC100811425	69.488
I1N9C1	PREDICTED: dirigent protein 22-like [Glycine max]	0.508	Down	0.0078222	LOC100816618	19.892
I1N9F5	uncharacterized protein LOC100306136 [Glycine max]	1.758	Up	0.0036003	LOC100306136	18.695
I1N9K0	PREDICTED: sulfate transporter 3.1-like [Glycine max]	0.333	Down	0.0101181	LOC100791091	72.604
I1NBK5	"PREDICTED: mannan endo-1,4-beta-mannosidase 4-like [Glycine max]"	3.143	Up	0.00026427	LOC100787923	46.213
I1NBY7	PREDICTED: acyl-CoA-binding domain-containing protein 4-like isoform X1 [Glycine max]	0.664	Down	0.0046163	LOC100777579	70.664
I1NCF1	PREDICTED: GDSL esterase/lipase LTL1 [Glycine max]	0.616	Down	0.0013592	LOC100819292	41.809
I1ND04	PREDICTED: plectin-like [Glycine max]	0.666	Down	0.0032635	LOC100798700	161.18
I1NFQ2	PREDICTED: uncharacterized protein LOC100785459 isoform X1 [Glycine max]	1.541	Up	0.030603	LOC100785459	36.294
I1NFY4	uncharacterized protein LOC100499938 precursor [Glycine max]	1.601	Up	9.6e-05	LOC100499938	25.336
I1NGE0	PREDICTED: primary amine oxidase-like [Glycine max]	1.657	Up	0.00044275	LOC100800090	76.401
I1NGJ4	PREDICTED: VAN3-binding protein-like isoform X1 [Glycine max]	0.574	Down	0.0079782	LOC100814874	50.63
I1NGT2	PREDICTED: low-temperature-induced 65 kDa protein [Glycine max]	1.635	Up	0.0078198	LOC100791989	58.395
I1NHL8	PREDICTED: uncharacterized protein LOC100789537 [Glycine max]	0.655	Down	0.0050582	LOC100789537	42.152
I1NI77	uncharacterized protein LOC100306120 [Glycine max]	0.591	Down	0.008218	LOC100306120	15.272
K7K1A8	uncharacterized protein LOC100305951 [Glycine max]	2.378	Up	1.26e-06	LOC100803743	14.023
K7K2X8	PREDICTED: delta-1-pyrroline-5-carboxylate synthase-like isoform X4 [Glycine max]	2.172	Up	0.00064342	LOC100798598	77.644
K7K6U9	PREDICTED: omega-hydroxypalmitate O-feruloyl transferase [Glycine max]	1.566	Up	0.0160435	LOC100499712	50.961
K7K7J9	PREDICTED: scopoletin glucosyltransferase-like [Glycine max]	0.626	Down	0.0071011	LOC100817645	53.787
K7K7S2	PREDICTED: probable leucine-rich repeat receptor-like protein kinase At1g35710 [Glycine max]	0.616	Down	0.00132446	LOC100797744	37.017
K7K7X6	PREDICTED: uncharacterized protein LOC100814457 [Glycine max]	0.652	Down	0.00022318	LOC100814457	40.08
K7K8V1	PREDICTED: MLP-like protein 43 [Glycine max]	3.212	Up	1.67e-05	LOC100794745	17.519
K7KAJ3	PREDICTED: LOW QUALITY PROTEIN: probable inactive receptor kinase At1g48480 [Glycine max]	1.585	Up	9.54e-05	LOC100801103	69.865
K7KCT6	PREDICTED: dirigent protein 22-like [Glycine max]	1.734	Up	0.00156328	---	14.23
K7KDG6	PREDICTED: protein NRT1/ PTR FAMILY 8.1-like [Glycine max]	1.525	Up	0.0037839	---	15.645
K7KDM7	probable glutathione S-transferase [Glycine max]	0.447	Down	0.0062192	LOC100819805	25.941
K7KG36	PREDICTED: protein YLS9-like [Glycine max]	0.507	Down	0.00047517	GLYMA_03G201600	28.673
K7KGL5	PREDICTED: topless-related protein 3-like [Glycine max]	1.619	Up	0.00022083	LOC100800771	121.34
K7KHY4	PREDICTED: protein WEAK CHLOROPLAST MOVEMENT UNDER BLUE LIGHT 1-like [Glycine max]	1.672	Up	0.00050301	LOC100812902	106.75
K7KLK6	PREDICTED: UDP-galactose transporter 2-like [Glycine max]	0.662	Down	0.03622	LOC100794276	36.168
K7KNF1	PREDICTED: uncharacterized protein LOC100799930 [Glycine max]	0.524	Down	2.73e-06	LOC100799930	31.058
K7KPK3	PREDICTED: uncharacterized protein DDB_G0290685-like [Glycine max]	0.366	Down	5.52e-05	GLYMA_05G110000	73.028
K7KQ44	uncharacterized protein LOC100818610 precursor [Glycine max]	1.619	Up	0.0025846	LOC100818610	31.304
K7KQ85	PREDICTED: 60S ribosomal protein L38 [Glycine max]	0.587	Down	0.000118276	---	7.9453
K7KQC4	PREDICTED: xyloglucan endotransglucosylase/hydrolase 2 isoform X1 [Glycine max]	1.535	Up	0.00075881	LOC100811671	23.904
K7KRE2	PREDICTED: REF/SRPP-like protein At1g67360 [Glycine max]	0.545	Down	0.043742	---	9.789
K7KVZ6	"PREDICTED: chlorophyll a-b binding protein P4, chloroplastic [Glycine max]"	1.54	Up	0.0002832	LOC100798548	32.469
K7KY22	PREDICTED: early nodulin-like protein 2 [Glycine max]	1.971	Up	0.0064385	LOC100803858	20.575
K7KZW7	"PREDICTED: formin-like protein 1, partial [Glycine max]"	0.614	Down	0.00118375	---	106.71
K7L0E0	PREDICTED: polygalacturonate 4-alpha-galacturonosyltransferase-like [Glycine max]	0.501	Down	0.000117519	LOC100811181	76.435
K7L1L7	glutathione S-transferase GST 6 [Glycine max]	2.377	Up	0.0089414	LOC547577	25.773
K7L2B3	"PREDICTED: alpha,alpha-trehalose-phosphate synthase [UDP-forming] 6-like [Glycine max]"	1.669	Up	0.00028382	LOC100818822	96.93
K7L4I4	PREDICTED: protein trichome birefringence-like 23 [Glycine max]	0.531	Down	0.00104164	LOC100778581	51.701
K7L4J5	PREDICTED: UDP-glucose 4-epimerase GEPI48 [Glycine max]	2.191	Up	0.0133836	LOC100809394	46.657
K7L6U5	PREDICTED: vicianin hydrolase [Glycine max]	0.632	Down	0.0038449	---	22.631
K7L7J2	PREDICTED: ferredoxin-A-like [Glycine max]	0.569	Down	0.00040248	---	13.881
K7L7K3	PREDICTED: TMV resistance protein N-like [Glycine max]	0.665	Down	0.000115094	---	88.977
K7LB50	uncharacterized protein LOC100499909 [Glycine max]	0.523	Down	0.0061223	---	15.587
K7LBC4	PREDICTED: actin-depolymerizing factor 2-like [Glycine max]	1.607	Up	0.000118577	LOC100813011	16.008
K7LBE7	PREDICTED: uncharacterized protein LOC100804829 isoform X1 [Glycine max]	1.622	Up	3.94e-05	LOC100806433	39.946
K7LBP9	PREDICTED: beta-D-xylosidase 1-like [Glycine max]	1.861	Up	0.000137088	LOC100812823	83.936
K7LE99	PREDICTED: 21 kDa seed protein-like [Glycine max]	1.972	Up	0.00056092	LOC100789630	27.21
K7LFJ9	PREDICTED: leucine-rich repeat receptor-like protein kinase TDR [Glycine max]	0.527	Down	0.023898	LOC100813189	102.19
K7LGC2	PREDICTED: probable galacturonosyltransferase 7 [Glycine max]	0.562	Down	0.003475	LOC100795264	72.109
K7LI86	PREDICTED: primary amine oxidase-like [Glycine max]	1.723	Up	0.00063832	LOC100804651	75.563
K7LK48	PREDICTED: probable methyltransferase PMT3 [Glycine max]	0.53	Down	0.007985	LOC100789309	70.521
K7LME7	PREDICTED: uncharacterized protein LOC100811424 isoform X7 [Glycine max]	2.539	Up	3.99e-06	LOC100811424	77.74
K7LN65	soyasapogenol B glucuronide galactosyltransferase [Glycine max]	0.625	Down	0.0027581	LOC100777250	55.883
K7LNN6	PREDICTED: uncharacterized protein LOC102666708 [Glycine max]	0.546	Down	0.00033803	---	59.932
K7LPD3	uncharacterized protein LOC100527091 [Glycine max]	1.54	Up	0.0053014	LOC100527091	32.75
K7LPR9	PREDICTED: 3-ketoacyl-CoA synthase 12-like [Glycine max]	0.37	Down	0.00025606	LOC100809149	58.046
K7LQG2	PREDICTED: aquaporin PIP2-7 [Glycine max]	2.454	Up	3.61e-05	---	20.813
K7LQH0	PREDICTED: fasciclin-like arabinogalactan protein 12 [Glycine max]	1.671	Up	4.19e-05	LOC100794261	27.944
K7LRV4	PREDICTED: uncharacterized protein LOC100816765 isoform X1 [Glycine max]	3.208	Up	2.16e-06	LOC100816765	224.53
K7LVG8	PREDICTED: aquaporin PIP2-7 [Glycine max]	2.433	Up	1e-06	PIP2	27.162
K7LWE8	PREDICTED: probable protein phosphatase 2C 39 [Glycine max]	1.867	Up	0.032842	---	29.635
K7LWF9	PREDICTED: protein IQ-DOMAIN 1-like isoform X2 [Glycine max]	1.516	Up	0.00099645	LOC100775825	34.218
K7LY31	PREDICTED: wall-associated receptor kinase 2-like isoform X1 [Glycine max]	1.827	Up	0.0011395	GLYMA_13G035900	81.735
K7M1F7	PREDICTED: GDSL esterase/lipase At5g45950-like [Glycine max]	0.595	Down	0.0076646	LOC100819691	40.504
K7M3T5	uncharacterized protein LOC100500540 [Glycine max]	1.627	Up	0.00021596	LOC100500540	17.716
K7M592	PREDICTED: cucumisin [Glycine max]	0.276	Down	5.26e-08	LOC100793805	79.365
K7M789	PREDICTED: serine carboxypeptidase-like 42 isoform X2 [Glycine max]	1.529	Up	0.0084646	LOC100801752	50.727
K7M9A5	PREDICTED: beta-glucosidase 12-like [Glycine max]	2.221	Up	0.000183637	---	51.034
K7M9Q3	"PREDICTED: chlorophyll a-b binding protein CP24 10A, chloroplastic [Glycine max]"	1.558	Up	0.00109888	LOC100527463	27.659
K7MAD4	PREDICTED: fasciclin-like arabinogalactan protein 11 [Glycine max]	2.938	Up	9.99e-05	LOC100794350	32.586
K7MAS9	PREDICTED: uncharacterized protein LOC100800158 [Glycine max]	0.57	Down	0.00158289	LOC100800158	20.678
K7MAX3	PREDICTED: sister chromatid cohesion protein PDS5 homolog A-B-like [Glycine max]	1.583	Up	0.0061839	LOC100816692	186.99
K7MB75	PREDICTED: epsilon1-COP isoform X1 [Glycine max]	0.639	Down	0.00040006	COPE1	32.241
K7MCT1	PREDICTED: uncharacterized protein LOC106798069 [Glycine max]	1.55	Up	0.0096841	---	37.232
K7ME49	PREDICTED: callose synthase 2-like isoform X1 [Glycine max]	1.737	Up	0.0039387	LOC100780527	224.92
K7MFB2	PREDICTED: uncharacterized protein At2g33490-like isoform X4 [Glycine max]	1.574	Up	0.0088431	LOC100805134	67.575
K7MGX5	PREDICTED: probable sphingolipid transporter spinster homolog 2 isoform X1 [Glycine max]	1.503	Up	0.000180506	---	29.752
K7MHQ9	PREDICTED: cellulose synthase A catalytic subunit 2 [UDP-forming]-like [Glycine max]	0.501	Down	0.00059822	LOC100798759	121.61
K7MJA4	PREDICTED: sister chromatid cohesion protein PDS5 homolog A-like isoform X2 [Glycine max]	1.683	Up	0.0036788	LOC100797921	186.95
K7MM13	protein kinase family protein [Glycine max]	1.638	Up	0.0081827	LOC100305412	93.93
K7MMB0	PREDICTED: probable disease resistance protein At5g66900 [Glycine max]	1.958	Up	0.0029829	LOC100812310	91.143
K7MNW5	PREDICTED: uncharacterized protein LOC100798264 [Glycine max]	2.31	Up	0.0169966	LOC100798264	13.886
K7MP60	PREDICTED: UDP-glucuronate 4-epimerase 6-like [Glycine max]	0.301	Down	4.13e-05	---	47.307
K7MRC4	PREDICTED: spermidine hydroxycinnamoyl transferase-like [Glycine max]	0.328	Down	2.61e-06	LOC100778626	52.536
K7MRH9	PREDICTED: probable methyltransferase PMT2 [Glycine max]	0.433	Down	0.0095833	LOC100792999	68.766
K7MU49	PREDICTED: uncharacterized protein LOC100819614 [Glycine max]	1.814	Up	6.31e-05	---	330.55
K7MUU7	"PREDICTED: cystathionine gamma-synthase 1, chloroplastic [Glycine max]"	0.605	Down	0.022282	LOC100794584	47.405
K7MWZ5	"PREDICTED: glutamate synthase [NADH], amyloplastic isoform X4 [Glycine max]"	2.393	Up	0.0044754	---	208.57
K7MXM5	PREDICTED: sialyltransferase-like protein 1 [Glycine max]	0.58	Down	0.0087021	LOC100527382	55.042
K7MXR7	PREDICTED: apyrase 2-like [Glycine max]	0.545	Down	0.0085607	LOC100811625	50.804
K7MY71	uncharacterized protein LOC100305613 [Glycine max]	0.65	Down	0.0041442	---	11.258
K7MZ11	PREDICTED: aquaporin PIP2-1 [Glycine max]	1.778	Up	0.0192753	---	21.025
K7MZW1	PREDICTED: uncharacterized protein LOC100499714 isoform X1 [Glycine max]	0.643	Down	0.020022	LOC100499714	14.092
K7N109	PREDICTED: uncharacterized protein LOC100777990 [Glycine max]	1.656	Up	0.00110257	LOC100777990	31.906
K7N3Q5	uncharacterized protein LOC100305701 [Glycine max]	1.562	Up	0.00031876	LOC100305701	26.945
K7N3S3	PREDICTED: 60S ribosomal protein L36-3 [Glycine max]	0.454	Down	0.00110023	LOC100796037	10.179
O49046	arginase [Glycine max]	2.941	Up	0.0022	AG1	38.61
P07134	ribosomal protein S12 (chloroplast) [Glycine gracilis]	0.59	Down	0.047464	rps12-A	13.754
P0CG89	PREDICTED: histone H4-like [Glycine max]	2.677	Up	1.4e-06	---	11.409
P15490	stem 28 kDa glycoprotein precursor [Glycine max]	0.666	Down	2.51e-06	VSPA	29.065
P25096	PREDICTED: protein P21 [Glycine max]	1.832	Up	0.00041655	---	21.463
P26690	NAD(P)H-dependent 6'-deoxychalcone synthase [Glycine max]	4.146	Up	0.0117614	---	35.489
P28759	"superoxide dismutase [Fe], chloroplastic precursor [Glycine max]"	0.532	Down	9.99e-05	SODB	27.841
P39657	ruBisCO-associated protein [Glycine max]	0.426	Down	0.004217	---	31.258
P46519	desiccation protectant protein Lea14 homolog [Glycine max]	1.584	Up	0.00124357	---	16.495
P54233	inducible nitrate reductase [NADH] 1 [Glycine max]	0.307	Down	0.0137169	INR1	99.798
Q0PKY2	"PREDICTED: endo-1,4-beta-mannanase isoform X1 [Glycine max]"	4.014	Up	0.0057379	LOC778029	46.094
Q2PMQ0	ribosomal protein S8 (chloroplast) [Glycine soja]	0.654	Down	0.00120259	rps8	15.685
Q2PMQ2	ribosomal protein S11 (chloroplast) [Glycine soja]	0.621	Down	0.00074361	rps11	15.001
Q38JD2	uncharacterized protein LOC100500117 [Glycine max]	1.922	Up	0.025505	TIL	21.446
Q38JE0	uncharacterized protein LOC100305903 [Glycine max]	1.786	Up	0.00099816	TIL'	21.237
Q42785	PREDICTED: non-symbiotic hemoglobin 1 [Glycine max]	0.487	Down	6.31e-07	GLYMA_11G121800	18.048
Q43453	uncharacterized protein LOC547916 [Glycine max]	2.703	Up	0.0047765	LOC547916	16.757
Q6Q2Z8	phosphoenolpyruvate carboxylase [Glycine max]	0.607	Down	1.77e-05	PEPC4	110.54
Q6X0N7	PREDICTED: beta-galactosidase 8-like [Glycine max]	1.504	Up	0.000177629	GLYMA_08G111000	102.49
Q7XZQ1	"alternative oxidase 3, mitochondrial [Glycine max]"	1.66	Up	0.0066835	Aox2b	37.115
Q8W1A1	adenosine 5'-phosphosulfate reductase [Glycine max]	0.446	Down	0.0063994	LOC547630	51.965
Q8W3Y5	flavonoid 3'-hydroxylase [Glycine max]	0.522	Down	0.0122202	sf3'h1	56.981
Q9BBU5	Cu/Zn-superoxide dismutase copper chaperone [Glycine max]	1.606	Up	0.0102554	CCS	32.479
Q9FQE5	glutathione S-transferase GST 13 [Glycine max]	2.032	Up	0.00086431	GSTU12	25.198
Q9SWA8	glycine-rich RNA-binding protein [Glycine max]	0.633	Down	0.0040833	GRP	15.847
Q9XHC6	beta-amyrin 24-hydroxylase [Glycine max]	0.374	Down	0.00117993	CYP93E1	58.261
I1JG54	PREDICTED: uncharacterized protein LOC100780040 [Glycine max]	1.829	Up	0.0060042	LOC100780040	22.194
I1KKB5	PREDICTED: glycerol-3-phosphate 2-O-acyltransferase 6 [Glycine max]	0.521	Down	0.0042849	LOC100776240	55.052
I1KPJ3	PREDICTED: endoglucanase 6 [Glycine max]	0.426	Down	0.035039	LOC100801949	68.722
I1KRF9	PREDICTED: DNA replication licensing factor MCM3-like [Glycine max]	0.589	Down	0.046336	LOC100811545	86.753
I1KTE1	PREDICTED: cellulose synthase A catalytic subunit 2 [UDP-forming] [Glycine max]	0.357	Down	0.0028243	LOC100794515	123.94
I1L2E4	uncharacterized protein LOC100527477 [Glycine max]	0.547	Down	0.024976	LOC100527477	19.717
I1LRC1	PREDICTED: glucomannan 4-beta-mannosyltransferase 2-like [Glycine max]	0.286	Down	0.00187831	LOC100791645	62.523
I1M7R1	PREDICTED: peptide-N4-(N-acetyl-beta-glucosaminyl)asparagine amidase A-like [Glycine max]	1.672	Up	0.023258	LOC100814925	66.775
I1MB84	"PREDICTED: probable anion transporter 4, chloroplastic isoform X2 [Glycine max]"	1.622	Up	0.0191617	LOC100785142	55.763
I1MR83	PREDICTED: stem-specific protein TSJT1 [Glycine max]	0.575	Down	0.037617	LOC100811383	25.539
I1N674	PREDICTED: transmembrane emp24 domain-containing protein p24delta9-like [Glycine max]	0.652	Down	0.0042974	LOC100798672	19.09
K7K6E8	PREDICTED: uncharacterized protein LOC100777026 [Glycine max]	6.689	Up	0.00112408	LOC100777026	33.081
K7KGI0	PREDICTED: protein NRT1/ PTR FAMILY 4.6-like isoform X1 [Glycine max]	0.531	Down	0.021756	LOC100781861	64.035
K7KTZ9	uncharacterized protein LOC100305861 [Glycine max]	0.449	Down	0.0062373	---	11.259
K7L605	PREDICTED: heat stress transcription factor A-5-like isoform X2 [Glycine max]	1.717	Up	0.021337	LOC100786408	47.696
K7LEQ8	PREDICTED: protein CASP-like [Glycine max]	0.583	Down	0.023637	LOC100784316	79.858
K7LTF6	PREDICTED: fasciclin-like arabinogalactan protein 12 [Glycine max]	2.558	Up	0.024582	LOC100792163	30.964
K7LWK7	PREDICTED: protein SRG1 [Glycine max]	1.98	Up	0.0020829	GLYMA_12G235200	9.56
K7M5W7	PREDICTED: delta(8)-fatty-acid desaturase 2-like [Glycine max]	0.597	Down	0.0112799	LOC100775880	48.317
K7MJC9	PREDICTED: calcium permeable stress-gated cation channel 1 [Glycine max]	1.723	Up	0.00126172	LOC100500239	88.302
K7MX62	PREDICTED: elongation factor 1-alpha [Glycine max]	0.556	Down	0.044337	---	17.057
K7N0U7	PREDICTED: TMV resistance protein N-like [Glycine max]	0.602	Down	0.027037	LOC100797269	152.68

## Sheet: (L+Fr) vs N (Petiole)
Protein accession	Protein description	L+Fr/N Ratio	Regulated Type	L+Fr/N P value	Gene name	MW [kDa]
A0A0R0E8P2	PREDICTED: oligopeptide transporter 7 [Glycine max]	0.483	Down	0.043657	LOC100792167	84.375
A0A0R0EQP6	PREDICTED: peroxidase 47 [Glycine max]	1.597	Up	0.00033524	LOC100776019	36.304
A0A0R0F1R8	PREDICTED: 18.1 kDa class I heat shock protein [Glycine max]	1.741	Up	0.0016045	LOC100795633	19.488
A0A0R0F3J1	PREDICTED: probable polygalacturonase [Glycine max]	0.655	Down	0.004244	LOC100816232	53.263
A0A0R0FJV6	PREDICTED: pectinesterase 3 [Glycine max]	0.494	Down	5.64e-05	LOC100784642	63.938
A0A0R0FW30	uncharacterized protein LOC100499966 precursor [Glycine max]	0.636	Down	0.00055767	LOC100499966	16.698
A0A0R0FW44	PREDICTED: GDSL esterase/lipase At5g14450 [Glycine max]	1.712	Up	2.34e-05	LOC100805853	42.795
A0A0R0GA14	PREDICTED: 17.3 kDa class I heat shock protein [Glycine max]	1.517	Up	0.0051976	LOC100779969	17.91
A0A0R0GXD9	PREDICTED: peroxidase 3 [Glycine max]	1.561	Up	0.0050824	SEPA2	35.337
A0A0R0H3D0	uncharacterized protein LOC100810754 [Glycine max]	1.84	Up	0.0134218	LOC100810754	28.441
A0A0R0HBF1	uncharacterized protein LOC100527333 [Glycine max]	2.125	Up	1.6e-05	LOC100527333	25.323
A0A0R0HCI1	PREDICTED: tetraspanin-3 [Glycine max]	1.729	Up	0.00143569	LOC100798336	32.041
A0A0R0I1Y7	PREDICTED: peroxidase 12 [Glycine max]	1.651	Up	0.00029758	LOC100804126	37.958
A0A0R0I8A1	PREDICTED: xyloglucan endotransglucosylase/hydrolase 2 [Glycine max]	3.88	Up	3.11e-06	LOC100778237	29.896
A0A0R0INP8	uncharacterized protein LOC100789249 precursor [Glycine max]	3.131	Up	7.45e-08	LOC100789249	34.538
A0A0R0JYS9	uncharacterized protein LOC100817540 precursor [Glycine max]	2.06	Up	0.00025778	LOC100817540	35.497
A0A0R0KBI3	PREDICTED: peptidyl-prolyl cis-trans isomerase 1-like [Glycine max]	0.087	Down	4.49e-06	LOC100787030	18.197
A0A0R0KHF0	PREDICTED: uclacyanin-3 [Glycine max]	3.569	Up	2.05e-06	LOC100789844	19.17
A0A0R0KVX2	PREDICTED: flavonol synthase/flavanone 3-hydroxylase [Glycine max]	0.645	Down	0.00012489	LOC100793902	39.69
A0A0R4J2J8	PREDICTED: probable methyltransferase PMT20 [Glycine max]	0.501	Down	0.00109701	LOC100810681	68.298
A0A0R4J2Q1	PREDICTED: basic 7S globulin [Glycine max]	1.812	Up	0.0127221	LOC100797018	46.448
A0A0R4J2Q9	PREDICTED: peroxidase 4 [Glycine max]	2.234	Up	1.54e-05	LOC100812478	34.943
A0A0R4J2X1	"omega-6 fatty acid desaturase, endoplasmic reticulum isozyme 2 [Glycine max]"	0.468	Down	0.0080814	FAD2-4	44.056
A0A0R4J4T3	PREDICTED: peroxidase P7 [Glycine max]	1.622	Up	0.0027962	LOC100810392	33.962
A0A0R4J4Z1	PREDICTED: probable polygalacturonase [Glycine max]	0.657	Down	0.0125237	LOC100801914	54.962
A0A0R4J537	"PREDICTED: thioredoxin-like protein CDSP32, chloroplastic [Glycine max]"	0.635	Down	0.00081593	LOC100814030	33.171
A0A0R4J545	PREDICTED: fasciclin-like arabinogalactan protein 11 [Glycine max]	1.793	Up	0.0050043	GLYMA_13G327300	29.843
A0A0R4J551	uncharacterized protein LOC100306407 precursor [Glycine max]	1.645	Up	0.0040387	LOC100306407	20.957
A0A0R4J629	nodulin-26 [Glycine max]	1.614	Up	0.00048072	LOC100527509	25.533
B2ZF65	PREDICTED: galactinol--sucrose galactosyltransferase [Glycine max]	0.651	Down	0.00083669	RS3	83.708
C6SV89	uncharacterized protein LOC100305480 precursor [Glycine max]	0.321	Down	2.91e-06	LOC100305480	12.189
C6SVL0	uncharacterized protein LOC100305549 precursor [Glycine max]	1.899	Up	4.36e-06	LOC100305549	21.775
C6SVM4	uncharacterized protein LOC100499700 [Glycine max]	2.322	Up	0.00097887	LOC100499700	22.267
C6SVM5	uncharacterized protein LOC100499701 [Glycine max]	2.688	Up	0.00055586	LOC100499701	13.16
C6SVR0	uncharacterized protein LOC100499708 [Glycine max]	0.563	Down	0.0027158	LOC100499708	16.836
C6SVS0	uncharacterized protein LOC100305588 precursor [Glycine max]	2.069	Up	2.39e-05	LOC100788635	13.206
C6SVT0	uncharacterized protein LOC100305594 [Glycine max]	1.814	Up	1.51e-05	LOC100305594	18.023
C6SVX9	uncharacterized protein LOC100305622 [Glycine max]	0.442	Down	0.00191696	LOC100305622	13.639
C6SWM9	uncharacterized protein LOC100305793 [Glycine max]	0.655	Down	0.012279	LOC100305793	11.74
C6SWY4	uncharacterized protein LOC100798112 precursor [Glycine max]	0.366	Down	2.02e-05	LOC100798112	12.534
C6SX86	60S ribosomal protein L27a [Glycine max]	0.597	Down	0.00170061	LOC100305936	16.401
C6SXW7	uncharacterized protein LOC100499895 [Glycine max]	2.117	Up	2.04e-05	LOC100499895	23.132
C6SYI1	nonclathrin coat protein zeta2-COP [Glycine max]	0.549	Down	0.04798	COPZ2	19.719
C6SYJ4	PREDICTED: 60S ribosomal protein L27a-3-like [Glycine max]	0.593	Down	0.0078584	LOC100802235	16.545
C6SYM3	uncharacterized protein LOC100782305 [Glycine max]	0.637	Down	0.0036994	LOC100782305	14.909
C6SYR6	PREDICTED: uncharacterized protein LOC100306280 isoform X1 [Glycine max]	1.642	Up	1.92e-05	LOC100306280	13.821
C6SZE2	"PREDICTED: acyl carrier protein 1, mitochondrial-like [Glycine max]"	0.614	Down	0.000138906	LOC100818873	13.031
C6SZG8	PREDICTED: cytochrome b-c1 complex subunit 6 [Glycine max]	0.62	Down	0.00149587	LOC100500024	8.0713
C6SZQ8	uncharacterized protein LOC100306522 precursor [Glycine max]	1.876	Up	0.0097242	LOC100306522	17.329
C6SZX7	uncharacterized protein LOC100306570 [Glycine max]	0.636	Down	0.0049751	LOC100306570	18.503
C6T0K6	uncharacterized protein LOC100306719 precursor [Glycine max]	1.738	Up	0.010684	LOC100306719	19.662
C6T1E8	PREDICTED: protein transport protein Sec61 subunit beta [Glycine max]	0.585	Down	0.0062805	LOC100790740	8.4568
C6T1Q5	uncharacterized protein LOC100527031 precursor [Glycine max]	1.536	Up	0.00146123	LOC100527031	23.258
C6T1S3	uncharacterized protein LOC100500447 [Glycine max]	0.633	Down	0.022941	LOC100500447	15.936
C6T1W4	PREDICTED: cytochrome b-c1 complex subunit 6 [Glycine max]	0.656	Down	0.014821	LOC100500486	8.0572
C6T1X1	uncharacterized protein LOC100500493 [Glycine max]	0.586	Down	0.0054992	LOC100500493	17.457
C6T265	uncharacterized protein LOC100500583 [Glycine max]	0.648	Down	0.00122302	LOC100500583	16.546
C6T2Y5	uncharacterized protein LOC100809295 [Glycine max]	1.543	Up	0.000115445	LOC100809295	13.376
C6T3S9	uncharacterized protein LOC100527259 [Glycine max]	1.626	Up	0.0188032	LOC100527259	24.945
C6T3V8	uncharacterized protein LOC100527288 precursor [Glycine max]	1.527	Up	0.00035926	LOC100527288	22.112
C6T4K6	uncharacterized protein LOC100527520 [Glycine max]	0.633	Down	0.0024592	LOC100527520	17.005
C6T4Z6	uncharacterized protein LOC100527647 [Glycine max]	0.482	Down	0.00073857	LOC100527647	15.893
C6T5J1	uncharacterized protein LOC100527825 [Glycine max]	0.553	Down	0.0037952	LOC100527825	15.341
C6T778	uncharacterized protein LOC100796049 [Glycine max]	0.648	Down	0.000100584	LOC100796049	28.621
C6T7H9	uncharacterized protein LOC100804696 [Glycine max]	0.614	Down	0.046202	LOC100804696	34.697
C6T8C2	uncharacterized protein LOC100791112 precursor [Glycine max]	1.582	Up	0.0095016	LOC100791112	28.023
C6T8E8	uncharacterized protein LOC100795577 [Glycine max]	0.612	Down	0.00146167	LOC100795577	54.638
C6TAT2	glutathione S-transferase GST 9 [Glycine max]	1.762	Up	0.000163758	GSTU37	25.653
C6TBZ1	uncharacterized protein LOC100805881 [Glycine max]	0.598	Down	0.00051708	LOC100805881	22.938
C6TEA3	uncharacterized protein LOC100812934 [Glycine max]	0.649	Down	0.0005564	LOC100812934	29.896
C6TGB8	uncharacterized protein LOC100813879 [Glycine max]	0.502	Down	0.00056231	LOC100813879	46.215
C6TGW1	uncharacterized protein LOC100811024 [Glycine max]	0.567	Down	0.00079663	LOC100811024	28.487
C6TI81	ferritin [Glycine max]	0.655	Down	4.51e-06	LOC547698	27.919
C6TJ60	PREDICTED: hypersensitive-induced response protein 1-like isoform X1 [Glycine max]	1.987	Up	0.0067435	LOC100789547	31.368
C6TJ91	uncharacterized protein LOC100817799 [Glycine max]	0.621	Down	0.000157762	LOC100817799	12.33
C6TL69	uncharacterized protein LOC100796929 precursor [Glycine max]	2.378	Up	0.0104186	LOC100796929	29.174
C6TLW3	uncharacterized protein LOC100809582 [Glycine max]	0.595	Down	2.49e-05	LOC100809582	27.095
C6TNI2	uncharacterized protein LOC100795779 [Glycine max]	0.613	Down	0.0023611	LOC100795779	55.046
C6ZRN5	cysteine-rich protein precursor [Glycine max]	1.832	Up	0.00027877	LOC100305391	73.601
C7S8B8	germin-like protein subfamily 1 member 7-like precursor [Glycine max]	1.523	Up	0.00043562	LOC100788189	23.456
C7S8C0	PREDICTED: germin-like protein subfamily 1 member 13 [Glycine max]	5.719	Up	0.0033619	LOC100799339	24.985
D4N5G3	"ribulose bisphosphate carboxylase/oxygenase activase, chloroplastic-like [Glycine max]"	0.64	Down	0.00024294	RCA11	48.665
D8WJ57	non-race specific disease resistance 1b [Glycine max]	1.806	Up	0.0143395	NDR1b	24.278
E2FKI8	uncharacterized protein LOC100793771 [Glycine max]	2.57	Up	0.000144646	SEOr	76.971
E2FKI9	uncharacterized protein LOC100794293 [Glycine max]	4.103	Up	1.84e-07	SEOs	76.418
G9I8U0	3'-hydroxy-N-methyl-(S)-coclaurine 4'-O-methyltransferase-like [Glycine max]	0.402	Down	3.49e-06	LOC100812768	41.508
I1J3Y4	PREDICTED: probable methyltransferase PMT7 [Glycine max]	0.56	Down	0.0083624	LOC100789198	69.296
I1J534	PREDICTED: plant intracellular Ras-group-related LRR protein 3-like [Glycine max]	1.63	Up	1.69e-05	LOC100797180	50.958
I1J5J5	PREDICTED: uncharacterized protein LOC100819759 [Glycine max]	0.604	Down	0.0027787	LOC100819759	48.84
I1J5Q3	PREDICTED: probable methyltransferase PMT2 [Glycine max]	0.552	Down	0.00067934	LOC100799841	68.957
I1J635	PREDICTED: primary amine oxidase-like [Glycine max]	1.969	Up	6.49e-05	LOC100819571	75.722
I1J8M6	"PREDICTED: GDP-mannose 4,6 dehydratase 1 [Glycine max]"	0.633	Down	0.0170823	LOC100777692	40.99
I1J9U6	PREDICTED: probable aquaporin TIP-type RB7-5A [Glycine max]	2.293	Up	9.74e-07	LOC100527338	25.276
I1JB59	PREDICTED: probable methyltransferase PMT3 [Glycine max]	0.661	Down	0.00047564	LOC100780043	70.644
I1JBB9	PREDICTED: S-adenosylmethionine synthase 1 [Glycine max]	0.656	Down	0.0149398	---	33.354
I1JBW6	PREDICTED: metalloendoproteinase 5-MMP-like isoform X2 [Glycine max]	1.847	Up	7.42e-07	LOC100805716	40.087
I1JC81	PREDICTED: protein DETOXIFICATION 27 [Glycine max]	0.663	Down	0.0076574	---	33.853
I1JCQ7	"PREDICTED: succinate dehydrogenase [ubiquinone] flavoprotein subunit 1, mitochondrial [Glycine max]"	0.497	Down	0.00030468	LOC100802169	69.761
I1JDK0	"PREDICTED: superoxide dismutase [Fe], chloroplastic isoform X5 [Glycine max]"	0.4	Down	0.00039765	LOC100814802	35.527
I1JDS6	PREDICTED: beta-hexosaminidase 1-like [Glycine max]	1.666	Up	0.0099393	LOC100790700	62.908
I1JET9	nitrate reductase precursor [Glycine max]	0.595	Down	0.0100175	NIR	67.616
I1JFN3	copper chaperone homolog CCH [Glycine max]	0.626	Down	0.00047684	LOC547569	13.615
I1JG82	PREDICTED: GTP-binding protein TypA/BipA homolog [Glycine max]	0.628	Down	0.038522	LOC100785222	74.929
I1JJQ2	"chlorophyll a-b binding protein 151, chloroplastic-like [Glycine max]"	1.847	Up	2.27e-05	LOC100793702	24.307
I1JJQ4	"PREDICTED: heat shock protein 90-6, mitochondrial [Glycine max]"	0.57	Down	0.0188158	LOC100794913	89.715
I1JL04	PREDICTED: peroxidase P7-like [Glycine max]	1.575	Up	9.66e-05	LOC100803619	35.179
I1JLH0	"chlorophyll a-b binding protein CP29.2, chloroplastic-like [Glycine max]"	1.508	Up	0.00155839	LOC100785415	31.472
I1JLR0	PREDICTED: sulfoquinovosyl transferase SQD2 [Glycine max]	0.411	Down	0.00027857	LOC100803792	57.814
I1JLR3	PREDICTED: laccase-4-like [Glycine max]	2.159	Up	0.00114047	LOC100797234	61.15
I1JLS5	PREDICTED: ataxin-3 homolog isoform X2 [Glycine max]	1.554	Up	0.010184	LOC100808056	37.288
I1JMF4	PREDICTED: 2-alkenal reductase (NADP(+)-dependent) [Glycine max]	0.649	Down	0.0097965	LOC100813460	37.929
I1JMU0	PREDICTED: obtusifoliol 14-alpha demethylase-like [Glycine max]	0.634	Down	0.013625	GLYMA_03G115300	38.813
I1JN25	PREDICTED: stomatal closure-related actin-binding protein 3-like [Glycine max]	2.45	Up	2.33e-06	LOC100816432	54.873
I1JNL7	PREDICTED: peroxidase A2-like [Glycine max]	1.609	Up	0.03384	LOC100783115	35.066
I1JQL3	PREDICTED: uncharacterized protein LOC100786834 isoform X1 [Glycine max]	0.627	Down	0.00057781	GLYMA_03G213600	15.648
I1JQV8	PREDICTED: S-adenosylmethionine synthase 1-like [Glycine max]	0.483	Down	0.0068562	LOC100812341	43.223
I1JR41	"PREDICTED: psbP domain-containing protein 1, chloroplastic-like [Glycine max]"	1.559	Up	8.37e-05	LOC100792664	29.313
I1JRI7	uncharacterized protein LOC100305732 [Glycine max]	2.263	Up	0.0126575	LOC100305732	15.236
I1JRR6	PREDICTED: peroxygenase 2-like [Glycine max]	1.79	Up	0.00085738	LOC100802743	27.168
I1JRV3	"PREDICTED: violaxanthin de-epoxidase, chloroplastic-like isoform X5 [Glycine max]"	1.569	Up	0.0120765	LOC100816085	53.918
I1JSY7	uncharacterized protein LOC100306554 [Glycine max]	0.554	Down	7.78e-05	LOC100306554	16.565
I1JT76	PREDICTED: beta-galactosidase 5-like [Glycine max]	0.629	Down	0.020877	LOC100795144	82.063
I1JU26	PREDICTED: copper transporter 5.1-like [Glycine max]	0.426	Down	0.00050479	LOC100815028	15.855
I1JUR2	PREDICTED: dehydration-responsive protein RD22 [Glycine max]	1.761	Up	0.00020131	LOC100799031	36.992
I1JW21	uncharacterized protein LOC100305587 [Glycine max]	0.598	Down	0.00031694	LOC100499800	16.004
I1JWI5	PREDICTED: uncharacterized protein LOC100306185 isoform X1 [Glycine max]	1.795	Up	0.00160373	LOC100306185	18.728
I1JWL3	"PREDICTED: serine protease SPPA, chloroplastic isoform X1 [Glycine max]"	0.636	Down	0.0177608	LOC100781522	75.993
I1JXW6	PREDICTED: aspartic proteinase nepenthesin-1-like [Glycine max]	1.807	Up	0.00103557	LOC100811294	48.865
I1JY06	PREDICTED: probable methyltransferase PMT26 [Glycine max]	0.495	Down	2.8e-06	LOC100777586	91.801
I1JYW1	"PREDICTED: probable beta-1,3-galactosyltransferase 11 [Glycine max]"	0.623	Down	0.0026964	LOC100779561	38.759
I1JZL5	PREDICTED: flavin-containing monooxygenase FMO GS-OX-like 8 [Glycine max]	0.564	Down	0.00040236	LOC100818066	52.254
I1K108	PREDICTED: probable methyltransferase PMT14 [Glycine max]	0.551	Down	1.6e-05	LOC100810763	69.187
I1K1C3	PREDICTED: LOW QUALITY PROTEIN: probable inactive receptor kinase At2g26730 [Glycine max]	1.604	Up	0.0045791	---	69.128
I1K2T6	PREDICTED: cannabidiolic acid synthase-like 2 [Glycine max]	1.524	Up	0.00020499	---	58.675
I1K3S1	PREDICTED: protein BUD31 homolog 2 [Glycine max]	0.589	Down	0.0022613	LOC100814888	14.669
I1K428	PREDICTED: fasciclin-like arabinogalactan protein 11 [Glycine max]	1.583	Up	0.022985	LOC100812914	33.039
I1K4K1	PREDICTED: uncharacterized protein LOC100797102 [Glycine max]	1.658	Up	2.13e-05	LOC100797102	20.684
I1K4L3	PREDICTED: inositol-3-phosphate synthase [Glycine max]	0.448	Down	0.026624	LOC100800820	56.42
I1K557	calcium-dependent protein kinase SK5-like [Glycine max]	1.652	Up	5.7e-05	LOC100806678	57.063
I1K5N0	PREDICTED: pectinesterase-like [Glycine max]	1.775	Up	0.0065015	LOC100816802	57.316
I1K5N1	PREDICTED: pectinesterase-like [Glycine max]	1.524	Up	1.81e-05	LOC100817350	58.105
I1K6Q2	PREDICTED: omega-hydroxypalmitate O-feruloyl transferase [Glycine max]	1.648	Up	0.0003168	LOC100527026	48.358
I1K7L6	PREDICTED: galactose oxidase-like [Glycine max]	0.512	Down	0.000298	LOC100816842	62.09
I1K8H9	PREDICTED: copper transporter 5.1-like [Glycine max]	0.529	Down	0.0109226	LOC100805457	15.899
I1K8W4	PREDICTED: cellulose synthase A catalytic subunit 1 [UDP-forming] [Glycine max]	0.566	Down	0.00028227	LOC100798193	122.11
I1K963	uncharacterized protein LOC100778704 [Glycine max]	0.413	Down	0.000136756	LOC100778704	25.407
I1KAV5	uncharacterized protein LOC100785667 [Glycine max]	1.64	Up	0.00066048	LOC100785667	25.578
I1KBK8	PREDICTED: probable methyltransferase PMT26 [Glycine max]	0.586	Down	0.00187539	LOC100816312	91.046
I1KBN1	PREDICTED: auxilin-related protein 2 [Glycine max]	0.59	Down	0.045818	LOC100777111	101.85
I1KBR3	PREDICTED: aspartic proteinase nepenthesin-1-like [Glycine max]	1.787	Up	5.89e-07	LOC100782457	48.783
I1KC70	"PREDICTED: glyceraldehyde-3-phosphate dehydrogenase, cytosolic [Glycine max]"	0.605	Down	0.00141796	LOC100783902	36.737
I1KCH6	PREDICTED: probable 26S proteasome complex subunit sem1-2 [Glycine max]	0.636	Down	0.0020596	LOC100500106	8.7339
I1KCN2	PREDICTED: HIPL1 protein-like isoform X2 [Glycine max]	1.883	Up	0.00076177	LOC100778890	75.092
I1KCP1	"PREDICTED: ATPase 11, plasma membrane-type-like [Glycine max]"	0.652	Down	0.021524	LOC100782459	105.23
I1KCT2	uncharacterized protein LOC100306354 precursor [Glycine max]	0.334	Down	3.66e-05	LOC100306354	11.75
I1KD34	PREDICTED: protein COBRA [Glycine max]	0.629	Down	0.00159612	LOC100815779	50.78
I1KEL7	PREDICTED: peroxidase P7-like [Glycine max]	1.738	Up	0.000115238	LOC100803503	33.988
I1KFG1	PREDICTED: uncharacterized protein LOC100499986 [Glycine max]	0.602	Down	0.00126348	GLYMA_06G308000	20.409
I1KFY7	PREDICTED: cellulose synthase-like protein G1 [Glycine max]	0.481	Down	2.26e-05	LOC100788506	79.572
I1KGJ0	PREDICTED: ABC transporter G family member 36 [Glycine max]	1.627	Up	0.00044392	LOC100806025	167.74
I1KHD9	PREDICTED: transmembrane protein 87A-like [Glycine max]	0.613	Down	0.021443	LOC100815987	56.91
I1KHK1	PREDICTED: uncharacterized protein LOC100776069 [Glycine max]	0.661	Down	0.0054003	LOC100776069	61.818
I1KHR8	PREDICTED: CDPK-related kinase 3-like [Glycine max]	1.578	Up	0.00155988	LOC100796256	65.833
I1KHZ6	PREDICTED: 60S ribosomal protein L5-like [Glycine max]	0.234	Down	8.13e-05	LOC100818819	33.998
I1KID4	PREDICTED: remorin-like [Glycine max]	1.748	Up	0.00040266	LOC100802984	21.654
I1KIF8	PREDICTED: acyl-coenzyme A thioesterase 13-like [Glycine max]	1.526	Up	0.00029677	LOC100808663	19.737
I1KIH5	PREDICTED: probable methyltransferase PMT15 [Glycine max]	0.457	Down	4.78e-06	LOC100813493	73.176
I1KJ50	PREDICTED: prostaglandin E synthase 2 [Glycine max]	0.653	Down	0.033885	LOC100775694	35.216
I1KJJ6	PREDICTED: uclacyanin-3-like [Glycine max]	1.737	Up	0.00057884	LOC100803164	19.191
I1KK90	PREDICTED: Werner Syndrome-like exonuclease [Glycine max]	1.508	Up	0.027723	LOC100792042	26.824
I1KKU9	PREDICTED: uncharacterized protein LOC100814036 [Glycine max]	1.519	Up	0.0040814	LOC100814036	79.383
I1KL53	PREDICTED: uncharacterized protein LOC100793094 [Glycine max]	1.696	Up	0.02436	LOC100793094	22.016
I1KL63	anthocyanidin 3-O-glucosyltransferase 7-like [Glycine max]	0.649	Down	0.00178232	LOC100794139	49.211
I1KLG6	"PREDICTED: polyphenol oxidase I, chloroplastic-like [Glycine max]"	1.821	Up	0.0106215	LOC100801754	68.94
I1KLH1	"PREDICTED: polyphenol oxidase A1, chloroplastic [Glycine max]"	3.117	Up	1.56e-06	PPOJH1	71.37
I1KLS6	PREDICTED: phospholipase A1-IIgamma-like [Glycine max]	1.975	Up	0.00037772	LOC100782473	44.584
I1KM00	"PREDICTED: ferredoxin--nitrite reductase, chloroplastic isoform X2 [Glycine max]"	0.645	Down	0.0036031	LOC100775519	65.878
I1KMF6	uncharacterized protein LOC100817584 precursor [Glycine max]	1.689	Up	0.0117774	LOC100817584	25.365
I1KN68	glucosyltransferase [Glycine max]	0.654	Down	0.0036247	GT4	53.238
I1KNB3	PREDICTED: cytochrome P450 77A1-like [Glycine max]	0.403	Down	0.000678	LOC100787281	57.324
I1KNG1	PREDICTED: aspartic proteinase-like [Glycine max]	0.646	Down	0.010938	LOC100779619	55.455
I1KNV8	PREDICTED: probable methyltransferase PMT26 [Glycine max]	0.422	Down	0.00149809	LOC100775179	95.11
I1KP95	PREDICTED: probable glutathione peroxidase 8 isoform X1 [Glycine max]	1.531	Up	0.0025553	LOC100808523	18.96
I1KQE3	PREDICTED: 40S ribosomal protein S16-like [Glycine max]	0.632	Down	0.00028053	LOC100816874	17.369
I1KQK1	PREDICTED: thaumatin-like protein [Glycine max]	0.638	Down	0.032337	LOC100784636	27.204
I1KR17	PREDICTED: protein EXORDIUM-like 2 [Glycine max]	4.758	Up	1.81e-05	LOC100776258	32.539
I1KR46	"PREDICTED: chlorophyll a-b binding protein CP24 10A, chloroplastic-like [Glycine max]"	1.533	Up	0.000199703	LOC100808792	27.378
I1KRS9	PREDICTED: uncharacterized protein LOC100795409 [Glycine max]	0.644	Down	0.0050194	LOC100795409	66.107
I1KSR7	PREDICTED: 13S globulin seed storage protein 2 [Glycine max]	0.419	Down	0.0020175	LOC100789420	33.447
I1KSX1	PREDICTED: eukaryotic translation initiation factor 4B2-like [Glycine max]	0.654	Down	0.027317	LOC100803366	59.453
I1KT82	"PREDICTED: alanine--glyoxylate aminotransferase 2 homolog 1, mitochondrial isoform X3 [Glycine max]"	0.565	Down	0.00111501	LOC100780526	42.083
I1KUC0	PREDICTED: protein EXORDIUM-like 2 [Glycine max]	5.293	Up	8.22e-05	LOC100785002	31.434
I1KV03	PREDICTED: GDSL esterase/lipase APG [Glycine max]	1.672	Up	0.0114164	LOC100793645	39.39
I1KV12	acid phosphatase precursor [Glycine max]	0.412	Down	0.000155716	LOC547669	30.932
I1KV43	aquaporin TIP2-1-like [Glycine max]	1.544	Up	8.33e-05	GLYMA_08G203000	25.273
I1KVS6	"PREDICTED: D-3-phosphoglycerate dehydrogenase 2, chloroplastic-like [Glycine max]"	0.504	Down	4.42e-05	LOC100817949	66.079
I1KW43	PREDICTED: E3 ubiquitin-protein ligase RGLG1-like isoform X3 [Glycine max]	2.048	Up	0.0048969	LOC100795579	35.458
I1KW79	PREDICTED: cytochrome P450 72A15 [Glycine max]	0.473	Down	0.000164762	CYP72A67	45.606
I1KW96	PREDICTED: protein QUIRKY [Glycine max]	1.527	Up	0.031142	LOC100777852	117.16
I1KWA0	PREDICTED: patellin-3 isoform X1 [Glycine max]	2.144	Up	0.00045735	LOC100806382	65.208
I1KWM4	PREDICTED: probable sodium-coupled neutral amino acid transporter 6 [Glycine max]	0.247	Down	0.0038045	LOC100795222	50.373
I1KWS8	PREDICTED: chitinase-like protein 1 [Glycine max]	0.503	Down	3.98e-06	LOC100808683	36.03
I1KXF9	PREDICTED: carbonic anhydrase 2-like [Glycine max]	0.652	Down	0.004704	LOC100808326	28.151
I1KXQ4	"PREDICTED: alpha-amylase 3, chloroplastic isoform X1 [Glycine max]"	0.568	Down	1.86e-06	LOC100788193	104.11
I1KXT4	PREDICTED: probable methyltransferase PMT2 isoform X1 [Glycine max]	0.596	Down	0.005257	LOC100796104	68.738
I1KYI4	PREDICTED: zinc transporter 11 [Glycine max]	0.554	Down	0.0051152	LOC100809940	37.559
I1KYX1	PREDICTED: uncharacterized protein LOC100306662 isoform X1 [Glycine max]	1.76	Up	8.22e-05	LOC100306662	23.452
I1KZ35	galacturonosyltransferase 8-like [Glycine max]	0.663	Down	0.0028782	LOC100817076	54.075
I1KZU7	PREDICTED: aspartic proteinase A1 [Glycine max]	1.724	Up	0.0020382	SOYAP4	55.275
I1L008	uncharacterized protein LOC100799849 [Glycine max]	0.625	Down	0.0039176	LOC100799849	29.081
I1L090	PREDICTED: endoglucanase 25 [Glycine max]	0.557	Down	0.00031652	CEL12	68.33
I1L0T3	PREDICTED: calmodulin-binding transcription activator 5-like [Glycine max]	1.746	Up	0.025841	LOC100776839	102.97
I1L122	PREDICTED: DNA replication licensing factor MCM6 [Glycine max]	0.627	Down	0.00113536	MCM6	95.653
I1L140	PREDICTED: serine carboxypeptidase-like [Glycine max]	1.644	Up	0.021701	LOC100798795	54.654
I1L1A4	PREDICTED: plasma membrane ATPase 4-like [Glycine max]	1.552	Up	0.00033832	LOC100806580	105.06
I1L1B8	"PREDICTED: pumilio homolog 6, chloroplastic [Glycine max]"	1.565	Up	0.0074642	LOC100811036	108.49
I1L1H0	PREDICTED: beta-galactosidase [Glycine max]	1.797	Up	0.000116628	LOC100792629	68.185
I1L2G1	uncharacterized protein LOC100305916 [Glycine max]	2.852	Up	1.17e-07	LOC100305916	17.392
I1L377	uncharacterized protein LOC100500457 [Glycine max]	2.179	Up	0.0085183	LOC100500457	22.468
I1L3P1	PREDICTED: probable carboxylesterase 18 [Glycine max]	0.665	Down	0.0138625	LOC100812296	37.466
I1L3R4	alpha galactosidase precursor [Glycine max]	1.554	Up	0.0025441	LOC547845	46.902
I1L3Z7	PREDICTED: transmembrane 9 superfamily member 3 [Glycine max]	0.599	Down	0.00033784	GLYMA_09G169400	48.027
I1L451	PREDICTED: phosphoethanolamine N-methyltransferase-like [Glycine max]	0.28	Down	2.82e-06	LOC100808891	55.72
I1L4M5	PREDICTED: kinesin-like calmodulin-binding protein homolog [Glycine max]	0.587	Down	0.00110138	LOC100807481	143.47
I1L5R7	PREDICTED: protein EXORDIUM-like 3 [Glycine max]	0.637	Down	0.00084458	LOC100778428	38.451
I1L5V0	cystathionine-gamma-synthase precursor [Glycine max]	0.582	Down	0.0117592	CYS	49.341
I1L665	PREDICTED: probably inactive leucine-rich repeat receptor-like protein kinase At5g48380 [Glycine max]	1.52	Up	0.004076	LOC100817267	67.643
I1L7B2	PREDICTED: benzyl alcohol O-benzoyltransferase-like [Glycine max]	0.466	Down	0.0108207	LOC100799685	50.29
I1L7B5	"PREDICTED: pentatricopeptide repeat-containing protein At1g80270, mitochondrial-like [Glycine max]"	0.646	Down	0.029024	LOC100806780	67.963
I1L7H1	PREDICTED: probable methyltransferase PMT3 [Glycine max]	0.618	Down	0.0094435	LOC100806600	70.562
I1L7M8	PREDICTED: long chain acyl-CoA synthetase 1-like [Glycine max]	1.566	Up	0.0101592	LOC100790536	74.515
I1L7T7	PREDICTED: endoglucanase 17-like [Glycine max]	2.516	Up	0.0061016	LOC100789144	56.464
I1L8A9	PREDICTED: histone H1-like [Glycine max]	1.69	Up	0.0007412	LOC100795994	30.933
I1L8L3	actin depolymerization factor/cofilin-like domain-containing protein [Glycine max]	1.698	Up	0.0102821	LOC100801128	15.984
I1L924	PREDICTED: spermidine hydroxycinnamoyl transferase-like [Glycine max]	0.308	Down	0.028064	LOC100814459	50.309
I1L9E1	uncharacterized protein LOC100797401 precursor [Glycine max]	0.648	Down	0.00073638	LOC100797401	31.686
I1L9T0	S-adenosyl-L-methionine:delta24-sterol-C-methyltransferase [Glycine max]	0.624	Down	6.8e-07	LOC548073	38.657
I1LAI5	PREDICTED: uncharacterized protein sll0005-like [Glycine max]	0.5	Down	0.003697	LOC100779687	77.626
I1LCI3	iron-superoxide dismutase [Glycine max]	0.425	Down	0.000195523	SODB2	27.515
I1LDE2	PREDICTED: phytosulfokine receptor 2-like [Glycine max]	1.892	Up	0.0058968	LOC100802728	41.237
I1LE69	PREDICTED: uncharacterized protein LOC100785409 isoform X1 [Glycine max]	0.631	Down	0.00038408	LOC100784878	36.683
I1LEA5	PREDICTED: cysteine-rich receptor-like protein kinase 26 [Glycine max]	1.615	Up	0.0031015	LOC100789471	78.575
I1LF87	PREDICTED: transcription factor TCP7 [Glycine max]	0.535	Down	0.033124	LOC100799005	26.038
I1LFW4	PREDICTED: protein CDI-like [Glycine max]	0.666	Down	0.00102297	LOC100813045	29.872
I1LFZ3	PREDICTED: cellulose synthase-like protein D2 [Glycine max]	0.526	Down	0.0002827	LOC100786644	128.21
I1LGI7	PREDICTED: hydroxymethylglutaryl-CoA synthase [Glycine max]	0.583	Down	0.0131357	LOC100782595	52.474
I1LI05	"PREDICTED: GDP-mannose 4,6 dehydratase 1-like [Glycine max]"	0.566	Down	0.00127969	LOC100797782	41.147
I1LIC7	uncharacterized protein LOC100786309 [Glycine max]	0.607	Down	0.000140836	LOC100786309	17.518
I1LJ93	PREDICTED: DNA replication licensing factor MCM4-like [Glycine max]	0.659	Down	0.0092399	LOC100782586	92.901
I1LJC9	uncharacterized protein LOC100305467 [Glycine max]	1.528	Up	0.0150239	LOC100305467	16.419
I1LJF7	sorbitol-like transporter [Glycine max]	0.507	Down	1.69e-05	STP	56.552
I1LKE6	PREDICTED: fasciclin-like arabinogalactan protein 12 [Glycine max]	1.652	Up	0.00024175	LOC100796367	30.551
I1LKM5	PREDICTED: apoptosis-inducing factor homolog A [Glycine max]	2.04	Up	1.83e-05	LOC100817682	39.295
I1LL77	PREDICTED: fasciclin-like arabinogalactan protein 12 [Glycine max]	1.86	Up	0.0045619	LOC100795847	30.89
I1LL85	PREDICTED: glycosyltransferase-like KOBITO 1 [Glycine max]	0.629	Down	0.0034843	LOC100778124	60.715
I1LL87	uncharacterized protein LOC100306232 [Glycine max]	1.816	Up	0.00036333	LOC100306232	19.345
I1LLE9	PREDICTED: protein NRT1/ PTR FAMILY 8.2-like [Glycine max]	1.706	Up	0.04126	LOC100816253	63.969
I1LM49	PREDICTED: receptor-like protein kinase isoform X1 [Glycine max]	2.795	Up	0.0023438	LOC100305452	70.829
I1LMD7	PREDICTED: probable calcium-binding protein CML27 [Glycine max]	0.652	Down	0.003075	LOC100806813	15.491
I1LMQ5	"PREDICTED: chlorophyll a-b binding protein CP29.3, chloroplastic-like [Glycine max]"	0.567	Down	0.0035214	LOC100794604	31.087
I1LN28	PREDICTED: UDP-glucuronate 4-epimerase 6-like [Glycine max]	0.522	Down	0.0067187	LOC100786653	51.328
I1LN37	PREDICTED: receptor-like kinase TMK4 [Glycine max]	0.532	Down	0.003539	LOC100783655	99.666
I1LNI7	PREDICTED: histone H3.3 [Glycine max]	2.482	Up	0.00027532	LOC100809785	15.007
I1LNP0	PREDICTED: patellin-3-like isoform X1 [Glycine max]	1.977	Up	4.96e-06	LOC100794623	69.56
I1LPR5	PREDICTED: subtilisin-like protease SBT1.6 [Glycine max]	0.642	Down	0.0022792	LOC100817537	81.901
I1LQV7	PREDICTED: vegetative cell wall protein gp1-like [Glycine max]	0.538	Down	0.0024169	LOC100787040	15.817
I1LQX8	PREDICTED: fasciclin-like arabinogalactan protein 11 [Glycine max]	1.624	Up	0.0027996	LOC100793759	29.348
I1LR23	PREDICTED: phototropin-1-like [Glycine max]	1.726	Up	4.02e-05	LOC100804524	109.6
I1LRB8	PREDICTED: LOW QUALITY PROTEIN: UDP-D-apiose/UDP-D-xylose synthase 2 [Glycine max]	0.655	Down	0.00077875	---	43.118
I1LS00	"PREDICTED: (R,S)-reticuline 7-O-methyltransferase [Glycine max]"	0.284	Down	6.91e-07	LOC100800801	40.919
I1LTF5	PREDICTED: transmembrane 9 superfamily member 1 [Glycine max]	0.605	Down	0.0021155	LOC100808777	66.912
I1LTQ1	PREDICTED: UDP-D-apiose/UDP-D-xylose synthase 2 [Glycine max]	0.609	Down	0.0057625	LOC100792879	43.425
I1LVA7	"PREDICTED: trifunctional UDP-glucose 4,6-dehydratase/UDP-4-keto-6-deoxy-D-glucose 3,5-epimerase/UDP-4-keto-L-rhamnose-reductase RHM1 [Glycine max]"	0.614	Down	0.0022967	LOC100775641	75.616
I1LVM9	PREDICTED: uncharacterized protein LOC100817202 isoform X1 [Glycine max]	0.664	Down	0.034636	LOC100817202	45.503
I1LVV3	"PREDICTED: probable alpha,alpha-trehalose-phosphate synthase [UDP-forming] 11 [Glycine max]"	1.509	Up	0.02902	LOC100789206	83.637
I1LWI3	PREDICTED: uncharacterized protein LOC100306559 isoform X1 [Glycine max]	1.993	Up	0.00029935	LOC100306559	31.551
I1LWS2	PREDICTED: UDP-glycosyltransferase 83A1-like [Glycine max]	1.725	Up	0.0077756	LOC100816666	51.115
I1LX52	PREDICTED: protein EXORDIUM-like 2 [Glycine max]	3.036	Up	0.000115694	LOC100810770	32.334
I1LXH8	PREDICTED: protein GPR107-like [Glycine max]	0.618	Down	0.0158411	LOC100779945	50.789
I1LYK5	PREDICTED: uncharacterized protein LOC100305743 isoform X1 [Glycine max]	0.557	Down	0.00070345	LOC100305743	41.603
I1LZ59	PREDICTED: probable xyloglucan endotransglucosylase/hydrolase protein 32 [Glycine max]	0.542	Down	0.00159886	LOC100792731	34.389
I1LZF0	PREDICTED: glucomannan 4-beta-mannosyltransferase 9-like [Glycine max]	0.655	Down	0.043863	LOC100808118	59.465
I1LZZ1	PREDICTED: beta-glucuronosyltransferase GlcAT14B-like [Glycine max]	0.646	Down	0.00074031	LOC100789736	48.247
I1M005	PREDICTED: uncharacterized protein LOC100794313 isoform X1 [Glycine max]	1.55	Up	0.00025552	LOC100797606	41.954
I1M0C6	PREDICTED: clathrin light chain 1-like [Glycine max]	0.659	Down	1.57e-05	LOC100788673	33.559
I1M0R3	uncharacterized protein LOC100819698 precursor [Glycine max]	0.555	Down	0.0003981	LOC100819698	50.643
I1M138	PREDICTED: basic 7S globulin-like [Glycine max]	2.318	Up	0.023656	LOC100807221	51.191
I1M145	PREDICTED: probable E3 ubiquitin-protein ligase LUL4 [Glycine max]	1.7	Up	0.0033781	LOC100808808	38.636
I1M287	PREDICTED: uncharacterized protein LOC100817199 [Glycine max]	0.642	Down	0.0164627	LOC100817199	102.36
I1M2V7	"PREDICTED: trifunctional UDP-glucose 4,6-dehydratase/UDP-4-keto-6-deoxy-D-glucose 3,5-epimerase/UDP-4-keto-L-rhamnose-reductase RHM1 [Glycine max]"	0.614	Down	3.11e-06	LOC100789909	75.499
I1M3B1	PREDICTED: stem-specific protein TSJT1 [Glycine max]	2.414	Up	1.1e-07	LOC100783727	28.047
I1M4Y2	PREDICTED: uncharacterized protein C24B11.05-like [Glycine max]	0.648	Down	0.0142037	LOC100790444	32.211
I1M542	PREDICTED: beta-glucosidase 13 [Glycine max]	1.572	Up	0.00084075	LOC100805263	48.194
I1M5C1	PREDICTED: protein YLS9 [Glycine max]	0.665	Down	0.028205	LOC100784963	27.841
I1M6D5	"PREDICTED: fructose-bisphosphate aldolase, cytoplasmic isozyme 1 [Glycine max]"	0.663	Down	0.00096117	LOC100792394	38.42
I1M6R1	PREDICTED: calcium-dependent protein kinase 33-like [Glycine max]	1.59	Up	0.0164221	LOC100794852	60.687
I1M6Z4	4-hydroxyphenylpyruvate dioxygenase [Glycine max]	1.559	Up	0.00075855	LOC100101901	53.57
I1M989	PREDICTED: transmembrane 9 superfamily member 8 [Glycine max]	0.508	Down	0.00112324	LOC100788693	73.117
I1M9Y3	PREDICTED: uncharacterized protein LOC100810784 [Glycine max]	0.649	Down	0.00087641	GLYMA_14G142300	35.198
I1MA91	PREDICTED: alcohol dehydrogenase 1 [Glycine max]	2.207	Up	0.000136079	LOC547658	40.436
I1MBU0	PREDICTED: aspartic proteinase PCS1-like [Glycine max]	1.951	Up	0.026778	LOC100796435	48.774
I1MC91	PREDICTED: 4-coumarate--CoA ligase 1-like [Glycine max]	1.574	Up	0.0036982	LOC100819192	59.26
I1MCI6	uncharacterized protein LOC100801050 [Glycine max]	0.6	Down	0.00040362	LOC100801050	16.937
I1MCI8	PREDICTED: uncharacterized protein LOC100779277 [Glycine max]	0.581	Down	3.78e-05	LOC100802656	40.76
I1MCJ7	PREDICTED: pleiotropic drug resistance protein 1-like [Glycine max]	1.851	Up	0.009185	LOC100787814	160.71
I1MD22	lipoxygenase L-5 [Glycine max]	0.643	Down	7.94e-05	LOC100815112	96.64
I1MDL2	PREDICTED: phototropin-1-like [Glycine max]	2.154	Up	0.0007953	LOC100776796	107.95
I1MDX7	PREDICTED: protein EXORDIUM-like 2 [Glycine max]	5.54	Up	4.24e-06	LOC100788174	31.966
I1MEB4	PREDICTED: 60S ribosomal protein L26-1-like [Glycine max]	0.622	Down	0.000164299	LOC100775705	16.668
I1MEL3	auxin-repressed superfamily protein [Glycine max]	2.001	Up	6.27e-05	LOC100305548	12.939
I1MF04	PREDICTED: CSC1-like protein ERD4 [Glycine max]	1.91	Up	8.88e-07	LOC100799097	81.847
I1MFJ1	PREDICTED: aspartic proteinase A1-like [Glycine max]	1.926	Up	0.00105639	LOC100801598	55.241
I1MFU1	uncharacterized protein LOC100782137 [Glycine max]	0.646	Down	0.00060034	LOC100782137	39.201
I1MFX5	PREDICTED: endoglucanase 25-like [Glycine max]	0.433	Down	0.00096432	LOC100793289	68.345
I1MGS2	PREDICTED: plasma membrane-associated cation-binding protein 1-like [Glycine max]	1.985	Up	0.00049611	LOC100786734	24.269
I1MH66	PREDICTED: xyloglucan endotransglucosylase/hydrolase 2 [Glycine max]	4.618	Up	1.27e-07	GLYMA_15G169100	35.594
I1MHL7	PREDICTED: pectinesterase/pectinesterase inhibitor PPE8B-like [Glycine max]	2.005	Up	0.046201	LOC100777500	58.091
I1MJP8	PREDICTED: cellulose synthase A catalytic subunit 3 [UDP-forming]-like [Glycine max]	0.514	Down	0.0065991	LOC100793104	120.01
I1MKT9	PREDICTED: UDP-glucose flavonoid 3-O-glucosyltransferase 7-like [Glycine max]	0.502	Down	0.00023996	LOC100793313	53.294
I1ML51	PREDICTED: apyrase 2 [Glycine max]	0.622	Down	0.0074775	LOC100786073	50.92
I1MMJ4	PREDICTED: probable methyltransferase PMT20 [Glycine max]	0.587	Down	0.00108062	LOC100783946	68.931
I1MMY2	PREDICTED: endochitinase-like [Glycine max]	7.281	Up	0.0073404	LOC100778936	34.445
I1MPJ8	PREDICTED: protein DETOXIFICATION 35-like [Glycine max]	0.589	Down	0.0174778	LOC100789611	54.132
I1MPT8	"PREDICTED: 50S ribosomal protein L6, chloroplastic-like [Glycine max]"	0.608	Down	0.000357	LOC100801236	24.948
I1MQ89	PREDICTED: enolase [Glycine max]	0.615	Down	0.00143769	LOC100787663	48.032
I1MQV2	PREDICTED: endoglucanase 25 [Glycine max]	0.548	Down	0.02144	LOC100794019	68.724
I1MR37	PREDICTED: aspartic proteinase 1 isoform X1 [Glycine max]	0.628	Down	0.00080459	SOYAP1	55.435
I1MS08	PREDICTED: pectin acetylesterase 10 [Glycine max]	0.664	Down	0.0179218	LOC100791571	47.031
I1MTK4	PREDICTED: uncharacterized protein LOC100792085 isoform X1 [Glycine max]	0.579	Down	0.0105152	LOC100792085	37.041
I1MTN4	"PREDICTED: probable beta-1,3-galactosyltransferase 19 [Glycine max]"	1.853	Up	0.022199	LOC100798450	69.179
I1MTX9	PREDICTED: DNA replication licensing factor MCM5-like [Glycine max]	0.656	Down	0.0035602	LOC100779483	80.89
I1MUK9	PREDICTED: vignain-like [Glycine max]	1.792	Up	0.00145843	LOC100806581	42.5
I1MUP6	PREDICTED: SNF1-related protein kinase regulatory subunit gamma-1 [Glycine max]	1.506	Up	2.5e-07	LOC100818156	46.379
I1MVY7	PREDICTED: cyclin-dependent kinase inhibitor 7 [Glycine max]	0.457	Down	2.33e-05	LOC547962	19.051
I1MY46	PREDICTED: GDSL esterase/lipase EXL3 [Glycine max]	0.479	Down	0.00046126	GLYMA_17G259500	40.858
I1MYS9	PREDICTED: uncharacterized protein LOC100814298 [Glycine max]	0.562	Down	0.04328	LOC100814298	50.657
I1MZ32	"PREDICTED: chlorophyll a-b binding protein CP29.3, chloroplastic-like [Glycine max]"	0.255	Down	0.006497	LOC100820335	30.629
I1MZE0	"PREDICTED: protein PTST, chloroplastic-like isoform X1 [Glycine max]"	0.658	Down	0.0062954	LOC100795997	33.476
I1N019	"PREDICTED: phosphomethylpyrimidine synthase, chloroplastic [Glycine max]"	0.508	Down	3.7e-05	LOC100787350	72.214
I1N092	PREDICTED: WEB family protein At5g55860-like [Glycine max]	1.528	Up	0.032197	LOC100794569	72.553
I1N0A1	"PREDICTED: fasciclin-like arabinogalactan protein 1, partial [Glycine max]"	0.655	Down	0.035725	LOC100810878	32.793
I1N1G9	PREDICTED: carbonic anhydrase 2-like [Glycine max]	0.572	Down	0.0031006	LOC100795969	18.184
I1N362	PREDICTED: cationic peroxidase 1-like [Glycine max]	3.765	Up	0.00156366	LOC100799162	33.347
I1N489	PREDICTED: protein AATF-like [Glycine max]	0.567	Down	0.0056555	LOC100820157	45.584
I1N4C1	PREDICTED: malonyl-CoA:anthocyanidin 5-O-glucoside-6''-O-malonyltransferase-like [Glycine max]	0.465	Down	0.00130483	LOC100782933	56.714
I1N4K0	PREDICTED: serine carboxypeptidase-like 25 [Glycine max]	2.099	Up	1.62e-05	LOC100807680	52.776
I1N5Q1	"PREDICTED: carbonic anhydrase, chloroplastic isoform X1 [Glycine max]"	0.451	Down	2.58e-08	LOC100781868	36.749
I1N5W6	PREDICTED: xyloglucan glycosyltransferase 4-like [Glycine max]	0.38	Down	0.0048619	LOC100818571	76.005
I1N627	PREDICTED: hypersensitive-induced response protein 2-like isoform X1 [Glycine max]	1.842	Up	0.00041813	LOC100779369	31.549
I1N634	uncharacterized protein LOC100803092 precursor [Glycine max]	2.179	Up	0.0030789	LOC100803092	40.584
I1N660	PREDICTED: expansin-A15-like [Glycine max]	0.605	Down	0.0065788	LOC100799370	28.473
I1N6I1	PREDICTED: probable galacturonosyltransferase 9 [Glycine max]	0.64	Down	0.00035834	LOC100792155	63.106
I1N806	light-regulated protein-like [Glycine max]	1.731	Up	0.00025608	LOC100816615	15.142
I1N811	uncharacterized protein LOC100306389 precursor [Glycine max]	1.581	Up	0.0085801	LOC100306389	22.785
I1N860	uncharacterized protein LOC100783843 [Glycine max]	0.6	Down	0.024236	LOC100783843	34.803
I1N9A1	PREDICTED: protein trichome birefringence [Glycine max]	0.546	Down	0.0221	LOC100811425	69.488
I1N9C1	PREDICTED: dirigent protein 22-like [Glycine max]	0.565	Down	0.0189438	LOC100816618	19.892
I1NAB6	PREDICTED: probable xyloglucan endotransglucosylase/hydrolase protein 32 [Glycine max]	0.644	Down	0.0058619	LOC100817157	33.895
I1NBK5	"PREDICTED: mannan endo-1,4-beta-mannosidase 4-like [Glycine max]"	2.622	Up	0.0028426	LOC100787923	46.213
I1NCF1	PREDICTED: GDSL esterase/lipase LTL1 [Glycine max]	0.562	Down	0.00153678	LOC100819292	41.809
I1NE60	PREDICTED: L-ascorbate oxidase-like [Glycine max]	1.518	Up	0.0046004	LOC100776011	64.177
I1NFQ2	PREDICTED: uncharacterized protein LOC100785459 isoform X1 [Glycine max]	1.529	Up	0.0025416	LOC100785459	36.294
I1NFY4	uncharacterized protein LOC100499938 precursor [Glycine max]	2.265	Up	2.5e-06	LOC100499938	25.336
I1NGX1	PREDICTED: protein DETOXIFICATION 35 [Glycine max]	0.558	Down	0.0123361	LOC100799559	54.051
K7K149	PREDICTED: DNA (cytosine-5)-methyltransferase CMT3 [Glycine max]	0.596	Down	0.0077366	LOC100799480	98.882
K7K1A8	uncharacterized protein LOC100305951 [Glycine max]	2.612	Up	2.97e-06	LOC100803743	14.023
K7K6U9	PREDICTED: omega-hydroxypalmitate O-feruloyl transferase [Glycine max]	1.646	Up	0.0133614	LOC100499712	50.961
K7K7J9	PREDICTED: scopoletin glucosyltransferase-like [Glycine max]	0.601	Down	0.0045782	LOC100817645	53.787
K7K7S2	PREDICTED: probable leucine-rich repeat receptor-like protein kinase At1g35710 [Glycine max]	0.665	Down	0.002481	LOC100797744	37.017
K7K7X6	PREDICTED: uncharacterized protein LOC100814457 [Glycine max]	0.641	Down	0.0125421	LOC100814457	40.08
K7K8V1	PREDICTED: MLP-like protein 43 [Glycine max]	4.732	Up	2.33e-07	LOC100794745	17.519
K7K8W7	PREDICTED: DEAD-box ATP-dependent RNA helicase 37-like [Glycine max]	1.631	Up	0.038836	LOC100800039	66.314
K7KCT6	PREDICTED: dirigent protein 22-like [Glycine max]	1.643	Up	0.0077643	---	14.23
K7KDG6	PREDICTED: protein NRT1/ PTR FAMILY 8.1-like [Glycine max]	2.238	Up	0.00059926	---	15.645
K7KDM7	probable glutathione S-transferase [Glycine max]	0.51	Down	0.030343	LOC100819805	25.941
K7KG36	PREDICTED: protein YLS9-like [Glycine max]	0.528	Down	0.00039736	GLYMA_03G201600	28.673
K7KGL5	PREDICTED: topless-related protein 3-like [Glycine max]	1.713	Up	0.00197628	LOC100800771	121.34
K7KHY4	PREDICTED: protein WEAK CHLOROPLAST MOVEMENT UNDER BLUE LIGHT 1-like [Glycine max]	1.545	Up	0.0098636	LOC100812902	106.75
K7KLK6	PREDICTED: UDP-galactose transporter 2-like [Glycine max]	0.603	Down	0.025078	LOC100794276	36.168
K7KNF1	PREDICTED: uncharacterized protein LOC100799930 [Glycine max]	0.47	Down	2.1e-05	LOC100799930	31.058
K7KPK3	PREDICTED: uncharacterized protein DDB_G0290685-like [Glycine max]	0.459	Down	3.84e-05	GLYMA_05G110000	73.028
K7KQC4	PREDICTED: xyloglucan endotransglucosylase/hydrolase 2 isoform X1 [Glycine max]	1.57	Up	0.0029369	LOC100811671	23.904
K7KY22	PREDICTED: early nodulin-like protein 2 [Glycine max]	1.886	Up	0.0095424	LOC100803858	20.575
K7KZU1	PREDICTED: uncharacterized protein LOC100789935 [Glycine max]	1.6	Up	0.029316	---	287.34
K7L0E0	PREDICTED: polygalacturonate 4-alpha-galacturonosyltransferase-like [Glycine max]	0.589	Down	6.36e-05	LOC100811181	76.435
K7L1L7	glutathione S-transferase GST 6 [Glycine max]	1.886	Up	0.0039611	LOC547577	25.773
K7L2B3	"PREDICTED: alpha,alpha-trehalose-phosphate synthase [UDP-forming] 6-like [Glycine max]"	1.673	Up	0.00022203	LOC100818822	96.93
K7L4I4	PREDICTED: protein trichome birefringence-like 23 [Glycine max]	0.634	Down	0.0151187	LOC100778581	51.701
K7L4J5	PREDICTED: UDP-glucose 4-epimerase GEPI48 [Glycine max]	1.86	Up	0.0153228	LOC100809394	46.657
K7L4Y5	PREDICTED: pectinesterase-like [Glycine max]	1.63	Up	0.0170565	LOC100775898	57.797
K7L6U5	PREDICTED: vicianin hydrolase [Glycine max]	0.583	Down	0.0047825	---	22.631
K7L7J2	PREDICTED: ferredoxin-A-like [Glycine max]	0.537	Down	0.007084	---	13.881
K7L7K3	PREDICTED: TMV resistance protein N-like [Glycine max]	0.661	Down	3.59e-05	---	88.977
K7LB50	uncharacterized protein LOC100499909 [Glycine max]	0.592	Down	0.0097413	---	15.587
K7LBC4	PREDICTED: actin-depolymerizing factor 2-like [Glycine max]	1.944	Up	1.51e-05	LOC100813011	16.008
K7LBP9	PREDICTED: beta-D-xylosidase 1-like [Glycine max]	1.949	Up	1.64e-05	LOC100812823	83.936
K7LE99	PREDICTED: 21 kDa seed protein-like [Glycine max]	2.358	Up	0.00025531	LOC100789630	27.21
K7LI86	PREDICTED: primary amine oxidase-like [Glycine max]	1.571	Up	0.00078163	LOC100804651	75.563
K7LJN9	"PREDICTED: acyl carrier protein 2, chloroplastic-like [Glycine max]"	0.664	Down	0.03542	LOC100816225	15.684
K7LK48	PREDICTED: probable methyltransferase PMT3 [Glycine max]	0.479	Down	0.0021583	LOC100789309	70.521
K7LME7	PREDICTED: uncharacterized protein LOC100811424 isoform X7 [Glycine max]	3.131	Up	4.23e-08	LOC100811424	77.74
K7LMN7	uncharacterized protein LOC100812711 [Glycine max]	1.624	Up	0.00024279	---	20.932
K7LN65	soyasapogenol B glucuronide galactosyltransferase [Glycine max]	0.551	Down	0.00192033	LOC100777250	55.883
K7LP97	PREDICTED: glycine-rich RNA-binding protein 7-like [Glycine max]	0.636	Down	1.64e-05	LOC100796704	16.928
K7LPD3	uncharacterized protein LOC100527091 [Glycine max]	1.617	Up	0.0045429	LOC100527091	32.75
K7LPR9	PREDICTED: 3-ketoacyl-CoA synthase 12-like [Glycine max]	0.548	Down	0.00111851	LOC100809149	58.046
K7LQG2	PREDICTED: aquaporin PIP2-7 [Glycine max]	3.089	Up	0.00037741	---	20.813
K7LRV4	PREDICTED: uncharacterized protein LOC100816765 isoform X1 [Glycine max]	2.743	Up	2.91e-06	LOC100816765	224.53
K7LTJ9	prolactin-inducible protein [Glycine max]	1.507	Up	0.02346	---	20.798
K7LVG8	PREDICTED: aquaporin PIP2-7 [Glycine max]	2.295	Up	4.46e-06	PIP2	27.162
K7M592	PREDICTED: cucumisin [Glycine max]	0.267	Down	0.000119267	LOC100793805	79.365
K7M9A5	PREDICTED: beta-glucosidase 12-like [Glycine max]	1.59	Up	0.0046233	---	51.034
K7MAD4	PREDICTED: fasciclin-like arabinogalactan protein 11 [Glycine max]	2.019	Up	0.000102917	LOC100794350	32.586
K7MAS9	PREDICTED: uncharacterized protein LOC100800158 [Glycine max]	0.636	Down	0.00130381	LOC100800158	20.678
K7MB75	PREDICTED: epsilon1-COP isoform X1 [Glycine max]	0.616	Down	1.93e-05	COPE1	32.241
K7MD78	PREDICTED: probable RNA-binding protein ARP1 [Glycine max]	0.648	Down	0.033117	---	17.249
K7MFT2	GAMYB-binding protein [Glycine max]	0.658	Down	0.047795	---	57.337
K7MGX5	PREDICTED: probable sphingolipid transporter spinster homolog 2 isoform X1 [Glycine max]	1.639	Up	5.95e-05	---	29.752
K7MJA4	PREDICTED: sister chromatid cohesion protein PDS5 homolog A-like isoform X2 [Glycine max]	1.541	Up	0.0051619	LOC100797921	186.95
K7MNW5	PREDICTED: uncharacterized protein LOC100798264 [Glycine max]	2.975	Up	0.0050638	LOC100798264	13.886
K7MP36	PREDICTED: uncharacterized protein LOC100781648 [Glycine max]	0.655	Down	0.0020034	LOC100781648	16.327
K7MP60	PREDICTED: UDP-glucuronate 4-epimerase 6-like [Glycine max]	0.468	Down	0.000119019	---	47.307
K7MPQ4	"ribulose bisphosphate carboxylase/oxygenase activase, chloroplastic-like [Glycine max]"	0.583	Down	0.0116213	LOC100797222	53.936
K7MRC4	PREDICTED: spermidine hydroxycinnamoyl transferase-like [Glycine max]	0.37	Down	5.64e-05	LOC100778626	52.536
K7MRH9	PREDICTED: probable methyltransferase PMT2 [Glycine max]	0.542	Down	0.0190594	LOC100792999	68.766
K7MU49	PREDICTED: uncharacterized protein LOC100819614 [Glycine max]	1.511	Up	0.00064056	---	330.55
K7MUU7	"PREDICTED: cystathionine gamma-synthase 1, chloroplastic [Glycine max]"	0.653	Down	0.0088021	LOC100794584	47.405
K7MWT6	PREDICTED: germin-like protein subfamily 1 member 7 [Glycine max]	5.159	Up	1.52e-05	GLYMA_19G057700	19.848
K7MWZ5	"PREDICTED: glutamate synthase [NADH], amyloplastic isoform X4 [Glycine max]"	2.26	Up	0.0048371	---	208.57
K7MXM5	PREDICTED: sialyltransferase-like protein 1 [Glycine max]	0.61	Down	0.029337	LOC100527382	55.042
K7MXR7	PREDICTED: apyrase 2-like [Glycine max]	0.624	Down	0.0077598	LOC100811625	50.804
K7MY71	uncharacterized protein LOC100305613 [Glycine max]	0.516	Down	3.53e-05	---	11.258
K7MZ11	PREDICTED: aquaporin PIP2-1 [Glycine max]	1.868	Up	0.0145603	---	21.025
K7N0U6	PREDICTED: uncharacterized protein At4g19900 isoform X1 [Glycine max]	0.661	Down	0.033383	GLYMA_20G020100	73.259
K7N109	PREDICTED: uncharacterized protein LOC100777990 [Glycine max]	2.398	Up	0.0056172	LOC100777990	31.906
K7N345	PREDICTED: multicopper oxidase LPR2-like isoform X1 [Glycine max]	1.563	Up	0.016658	LOC100799744	64.197
K7N3S3	PREDICTED: 60S ribosomal protein L36-3 [Glycine max]	0.566	Down	0.0020999	LOC100796037	10.179
P0CG89	PREDICTED: histone H4-like [Glycine max]	2.452	Up	4.09e-06	---	11.409
P25096	PREDICTED: protein P21 [Glycine max]	2.606	Up	7.69e-05	---	21.463
P26690	NAD(P)H-dependent 6'-deoxychalcone synthase [Glycine max]	1.78	Up	0.0006167	---	35.489
P28759	"superoxide dismutase [Fe], chloroplastic precursor [Glycine max]"	0.32	Down	2.06e-05	SODB	27.841
P38417	linoleate 9S-lipoxygenase-4 [Glycine max]	0.65	Down	4.12e-06	LOX1.5	96.534
P39657	ruBisCO-associated protein [Glycine max]	0.382	Down	8.02e-05	---	31.258
P54233	inducible nitrate reductase [NADH] 1 [Glycine max]	0.402	Down	0.02724	INR1	99.798
Q0PKY2	"PREDICTED: endo-1,4-beta-mannanase isoform X1 [Glycine max]"	3.059	Up	0.0044166	LOC778029	46.094
Q2PMQ2	ribosomal protein S11 (chloroplast) [Glycine soja]	0.628	Down	2.92e-06	rps11	15.001
Q38JE0	uncharacterized protein LOC100305903 [Glycine max]	1.519	Up	0.004275	TIL'	21.237
Q43468	hsp70-Hsp90 organizing protein 1 [Glycine max]	0.624	Down	0.02936	HOP1	64.177
Q53B75	chalcone--flavonone isomerase 1B-1 [Glycine max]	0.658	Down	0.00049549	CHI1B1	25.027
Q8W3Y5	flavonoid 3'-hydroxylase [Glycine max]	0.603	Down	0.0100577	sf3'h1	56.981
Q9BBU5	Cu/Zn-superoxide dismutase copper chaperone [Glycine max]	2.683	Up	9.58e-05	CCS	32.479
Q9FQE5	glutathione S-transferase GST 13 [Glycine max]	1.562	Up	0.0054012	GSTU12	25.198
Q9SMF5	MLP-like protein 28-like [Glycine max]	1.766	Up	6.86e-07	msg	17.721
Q9SWA8	glycine-rich RNA-binding protein [Glycine max]	0.59	Down	0.0042632	GRP	15.847
Q9XHC6	beta-amyrin 24-hydroxylase [Glycine max]	0.234	Down	0.0076792	CYP93E1	58.261
A0A0R4J4H6	PREDICTED: squalene synthase isoform X1 [Glycine max]	0.663	Down	0.0041017	LOC547940	47.109
I1KKB5	PREDICTED: glycerol-3-phosphate 2-O-acyltransferase 6 [Glycine max]	0.648	Down	0.0160846	LOC100776240	55.052
I1KMP8	PREDICTED: DNA replication licensing factor MCM2-like [Glycine max]	0.6	Down	0.0002998	LOC100799441	105.84
I1KTE1	PREDICTED: cellulose synthase A catalytic subunit 2 [UDP-forming] [Glycine max]	0.535	Down	0.0093153	LOC100794515	123.94
I1LDT8	PREDICTED: homeobox-leucine zipper protein ANTHOCYANINLESS 2-like isoform X1 [Glycine max]	1.601	Up	0.0010418	LOC100794400	82.247
I1LRC1	PREDICTED: glucomannan 4-beta-mannosyltransferase 2-like [Glycine max]	0.392	Down	0.0037189	LOC100791645	62.523
I1MZP0	PREDICTED: uncharacterized protein LOC100527105 isoform X1 [Glycine max]	1.736	Up	0.0103769	LOC100527105	16.052
K7K6E8	PREDICTED: uncharacterized protein LOC100777026 [Glycine max]	5.225	Up	0.0026429	LOC100777026	33.081
K7KTZ9	uncharacterized protein LOC100305861 [Glycine max]	0.529	Down	0.0079447	---	11.259
K7LWK7	PREDICTED: protein SRG1 [Glycine max]	1.752	Up	0.021416	GLYMA_12G235200	9.56
K7MJC9	PREDICTED: calcium permeable stress-gated cation channel 1 [Glycine max]	1.731	Up	0.00136156	LOC100500239	88.302
K7MX62	PREDICTED: elongation factor 1-alpha [Glycine max]	0.657	Down	0.031679	---	17.057

## Sheet: (N+Fr) vs N(Stem)
Protein accession	Protein description	N+Fr/N Ratio	Regulated Type	N+Fr/N P value	Gene name	MW [kDa]
A0A0R0EQP6	PREDICTED: peroxidase 47 [Glycine max]	0.658	Down	0.0068249	LOC100776019	36.304
A0A0R0FW30	uncharacterized protein LOC100499966 precursor [Glycine max]	1.512	Up	0.00042426	LOC100499966	16.698
A0A0R0H141	uncharacterized protein LOC100500153 [Glycine max]	1.605	Up	0.000183366	LOC100500153	17.548
A0A0R0I5R9	PREDICTED: methionine gamma-lyase [Glycine max]	1.705	Up	0.00080125	LOC100808736	48.069
A0A0R0KBI3	PREDICTED: peptidyl-prolyl cis-trans isomerase 1-like [Glycine max]	0.086	Down	8.13e-05	LOC100787030	18.197
A0A0R4J3X4	uncharacterized protein LOC100787482 [Glycine max]	1.62	Up	0.0040639	LOC100787482	25.663
A0A0R4J475	7-ethoxycoumarin O-deethylase-like precursor [Glycine max]	0.585	Down	0.0091168	LOC100789835	55.894
C6SV94	PREDICTED: 40S ribosomal protein S14 [Glycine max]	1.775	Up	0.000160671	LOC100787077	16.295
C6SW56	PREDICTED: 60S ribosomal protein L35 [Glycine max]	1.536	Up	0.00055636	LOC100801539	14.319
C6SWY4	uncharacterized protein LOC100798112 precursor [Glycine max]	1.767	Up	1.09e-08	LOC100798112	12.534
C6SX86	60S ribosomal protein L27a [Glycine max]	1.778	Up	0.00099828	LOC100305936	16.401
C6SXD3	uncharacterized protein LOC100499852 [Glycine max]	1.697	Up	0.00044056	LOC100499852	15.796
C6SYJ4	PREDICTED: 60S ribosomal protein L27a-3-like [Glycine max]	1.943	Up	0.00051716	LOC100802235	16.545
C6SZH5	uncharacterized protein LOC100500027 [Glycine max]	1.643	Up	0.022564	LOC100500027	15.341
C6T0E8	uncharacterized protein LOC100500108 [Glycine max]	1.694	Up	0.0170609	LOC100500108	21.281
C6T0R5	uncharacterized protein LOC100500164 [Glycine max]	1.554	Up	0.000143402	LOC100500164	20.981
C6T190	uncharacterized protein LOC100500283 [Glycine max]	1.519	Up	0.0002982	LOC100500283	12.041
C6T1W3	KS-type dehydrin SLTI629 [Glycine max]	1.812	Up	0.000178153	LOC100137078	12.606
C6T265	uncharacterized protein LOC100500583 [Glycine max]	1.615	Up	0.0025766	LOC100500583	16.546
C6T3W3	uncharacterized protein LOC100527293 [Glycine max]	1.753	Up	0.00034316	LOC100527293	16.362
C6T670	uncharacterized protein LOC100817971 [Glycine max]	1.975	Up	0.000199435	LOC100817971	16.607
C6T968	uncharacterized protein LOC100813170 [Glycine max]	1.734	Up	0.00047579	LOC100813170	24.732
C6TAX7	uncharacterized protein LOC100816984 [Glycine max]	1.778	Up	4.48e-07	LOC100816984	24.164
C6TBI4	uncharacterized protein LOC100800463 [Glycine max]	1.934	Up	0.00028457	LOC100800463	12.795
C6TH20	uncharacterized protein LOC100807657 [Glycine max]	1.977	Up	0.0025357	LOC100807657	39.382
C6TJN7	uncharacterized protein LOC100799124 [Glycine max]	1.525	Up	0.00111974	LOC100799124	28.077
C7S8D1	germin-like protein subfamily 2 member 4-like precursor [Glycine max]	0.64	Down	0.0033444	LOC100815348	23.208
E2FKI9	uncharacterized protein LOC100794293 [Glycine max]	1.959	Up	3.25e-06	SEOs	76.418
I1J7P1	AAI_LTSS superfamily protein precursor [Glycine max]	1.891	Up	3.83e-05	LOC100817779	11.828
I1JB54	PREDICTED: 60S ribosomal protein L30-like [Glycine max]	1.673	Up	0.00040366	LOC100776662	11.887
I1JC73	uncharacterized protein LOC100527895 [Glycine max]	1.67	Up	0.000195395	LOC100527895	16.655
I1JE09	PREDICTED: 40S ribosomal protein S16-like [Glycine max]	1.913	Up	0.0038566	LOC100812117	17.708
I1JGV5	uncharacterized protein LOC100306272 [Glycine max]	1.783	Up	2.02e-05	LOC100306272	19.364
I1JH69	uncharacterized protein LOC100779321 [Glycine max]	1.522	Up	0.0136027	LOC100779321	22.772
I1JM69	PREDICTED: 40S ribosomal protein S8 [Glycine max]	1.761	Up	0.0024	LOC100794937	24.827
I1K7G7	PREDICTED: probable nucleoredoxin 2 isoform X3 [Glycine max]	1.592	Up	0.0074643	LOC100808125	46.615
I1KBC3	PREDICTED: ABC transporter F family member 5 [Glycine max]	1.514	Up	0.035163	LOC100797121	77.88
I1KHZ6	PREDICTED: 60S ribosomal protein L5-like [Glycine max]	0.122	Down	1.63e-06	LOC100818819	33.998
I1KJK0	PREDICTED: plasminogen activator inhibitor 1 RNA-binding protein-like [Glycine max]	1.819	Up	0.00013724	LOC100805110	39.297
I1KK52	PREDICTED: putative lipid-transfer protein DIR1 [Glycine max]	1.632	Up	0.03404	LOC100810277	12.151
I1KLG6	"PREDICTED: polyphenol oxidase I, chloroplastic-like [Glycine max]"	1.557	Up	0.0193207	LOC100801754	68.94
I1KM19	PREDICTED: 40S ribosomal protein S16-like [Glycine max]	1.558	Up	0.009204	LOC100779794	17.724
I1KQY5	PREDICTED: uncharacterized protein LOC100306208 isoform X1 [Glycine max]	0.531	Down	0.00055805	LOC100306208	21.992
I1KRI7	PREDICTED: 60S ribosomal protein L27-like [Glycine max]	1.631	Up	0.028199	LOC100817943	15.679
I1KTK0	PREDICTED: 60S ribosomal protein L6 [Glycine max]	1.607	Up	4.69e-07	LOC100811720	25.889
I1KUX8	uncharacterized protein LOC100306153 [Glycine max]	1.919	Up	0.0005038	LOC100306153	16.872
I1KWM4	PREDICTED: probable sodium-coupled neutral amino acid transporter 6 [Glycine max]	0.403	Down	0.025942	LOC100795222	50.373
I1KYK0	PREDICTED: fasciclin-like arabinogalactan protein 1 [Glycine max]	1.617	Up	0.0043959	LOC100814766	43.692
I1L451	PREDICTED: phosphoethanolamine N-methyltransferase-like [Glycine max]	0.478	Down	0.00041971	LOC100808891	55.72
I1L571	PREDICTED: 60S ribosomal protein L13-1 [Glycine max]	1.708	Up	0.00105792	LOC100305489	23.821
I1L5Z2	PREDICTED: aldose 1-epimerase-like [Glycine max]	1.604	Up	0.00057855	LOC100798975	40.706
I1L7F3	PREDICTED: probable 60S ribosomal protein L14 [Glycine max]	1.576	Up	0.00154231	LOC100808592	15.411
I1L927	PREDICTED: thaumatin-like protein 1b [Glycine max]	1.645	Up	0.032417	LOC100820314	25.581
I1L981	60S ribosomal protein L24-like [Glycine max]	1.503	Up	0.012456	LOC100791767	18.491
I1LCX3	PREDICTED: exocyst complex component SEC8-like isoform X1 [Glycine max]	1.575	Up	0.048625	LOC100796673	118.29
I1LJB4	PREDICTED: 40S ribosomal protein S25-2 [Glycine max]	1.99	Up	0.035239	GLYMA_11G115400	11.671
I1LJC9	uncharacterized protein LOC100305467 [Glycine max]	1.547	Up	0.0041234	LOC100305467	16.419
I1LJF7	sorbitol-like transporter [Glycine max]	0.65	Down	0.00121509	STP	56.552
I1LL87	uncharacterized protein LOC100306232 [Glycine max]	1.681	Up	0.000103835	LOC100306232	19.345
I1LLU9	PREDICTED: peroxidase 4-like [Glycine max]	2.062	Up	0.00061548	LOC100813250	36.14
I1LM14	"PREDICTED: protein TIC 40, chloroplastic-like isoform X1 [Glycine max]"	1.673	Up	0.024576	LOC100781154	47.122
I1LMU4	PREDICTED: cytosolic endo-beta-N-acetylglucosaminidase 1-like [Glycine max]	0.556	Down	0.0070952	LOC100806475	82.128
I1LN92	PREDICTED: 60S ribosomal protein L17 [Glycine max]	1.547	Up	3.94e-08	LOC100800781	20.395
I1LR00	PREDICTED: 40S ribosomal protein S23 [Glycine max]	1.577	Up	0.0184642	---	14.909
I1LTY7	PREDICTED: protein YLS9 [Glycine max]	0.625	Down	0.0011996	LOC100818413	24.63
I1LWM2	PREDICTED: uncharacterized protein At5g39570 [Glycine max]	2.071	Up	1.38e-06	LOC100785134	46.262
I1LYK5	PREDICTED: uncharacterized protein LOC100305743 isoform X1 [Glycine max]	1.939	Up	0.0029165	LOC100305743	41.603
I1LZR5	PREDICTED: putative clathrin assembly protein At5g35200 [Glycine max]	0.632	Down	0.00028326	LOC100815239	60.678
I1LZZ2	PREDICTED: probable sugar phosphate/phosphate translocator At2g25520 [Glycine max]	0.654	Down	0.0086638	LOC100790274	38.301
I1M0C6	PREDICTED: clathrin light chain 1-like [Glycine max]	1.509	Up	0.000183196	LOC100788673	33.559
I1M5J3	"PREDICTED: 30S ribosomal protein S17, chloroplastic-like [Glycine max]"	1.678	Up	0.000159247	---	19.103
I1M6M7	PREDICTED: uncharacterized protein LOC100814205 [Glycine max]	1.553	Up	0.0024608	LOC100814205	12.006
I1MB74	PREDICTED: cell wall protein AWA1-like [Glycine max]	1.577	Up	0.0075177	LOC100809372	92.058
I1MBC5	asparagine synthetase 2 [Glycine max]	1.506	Up	0.0121601	AS2	65.555
I1MCX7	uncharacterized protein LOC100500189 [Glycine max]	1.941	Up	0.023521	LOC100500189	16.887
I1MD01	PREDICTED: TMV resistance protein N-like [Glycine max]	1.515	Up	0.021724	LOC100819155	131.72
I1MDV0	PREDICTED: beta-xylosidase/alpha-L-arabinofuranosidase 1-like [Glycine max]	0.662	Down	0.000159874	LOC100798939	83.845
I1MEB4	PREDICTED: 60S ribosomal protein L26-1-like [Glycine max]	2.124	Up	3.77e-05	LOC100775705	16.668
I1MEL3	auxin-repressed superfamily protein [Glycine max]	3.196	Up	2.07e-05	LOC100305548	12.939
I1MF70	PREDICTED: uncharacterized protein LOC100814401 isoform X4 [Glycine max]	1.563	Up	0.039143	LOC100814401	26.452
I1MGV6	PREDICTED: 60S ribosomal protein L27 [Glycine max]	1.507	Up	0.00061671	LOC100793982	15.642
I1MJL6	PREDICTED: 60S ribosomal protein L6 [Glycine max]	1.592	Up	0.000137143	LOC100784101	25.931
I1MJP8	PREDICTED: cellulose synthase A catalytic subunit 3 [UDP-forming]-like [Glycine max]	0.658	Down	0.024958	LOC100793104	120.01
I1MM89	PREDICTED: 40S ribosomal protein S8 [Glycine max]	1.557	Up	0.0022203	LOC100527664	24.81
I1MMC9	60S ribosomal protein L13a-4-like [Glycine max]	1.505	Up	0.0131398	LOC100813340	23.684
I1MWJ3	PREDICTED: selenoprotein H [Glycine max]	1.597	Up	0.0042003	LOC100818149	18.964
I1MY46	PREDICTED: GDSL esterase/lipase EXL3 [Glycine max]	0.557	Down	2.15e-05	GLYMA_17G259500	40.858
I1N0B4	ribosomal protein S19 (chloroplast) [Glycine soja]	1.509	Up	0.032136	rps19	5.6233
I1N1Y6	40S ribosomal protein S8 [Glycine max]	1.772	Up	0.00146034	LOC100500112	24.761
I1N2J2	PREDICTED: laccase-17-like [Glycine max]	0.525	Down	0.034037	LOC100777925	65.012
I1N466	PREDICTED: plasminogen activator inhibitor 1 RNA-binding protein [Glycine max]	1.73	Up	0.0025625	LOC100814825	39.88
I1N4B8	uncharacterized protein LOC100781853 precursor [Glycine max]	1.574	Up	0.00020403	LOC100781853	40.675
I1N4W1	PREDICTED: uncharacterized protein LOC100527506 isoform X1 [Glycine max]	0.621	Down	0.0012638	LOC100527506	51.291
I1N675	PREDICTED: uncharacterized protein At5g39570-like [Glycine max]	1.644	Up	1.2e-06	LOC100802570	40.52
I1N806	light-regulated protein-like [Glycine max]	1.954	Up	2.36e-05	LOC100816615	15.142
I1N9K0	PREDICTED: sulfate transporter 3.1-like [Glycine max]	0.603	Down	0.0190634	LOC100791091	72.604
I1NGT2	PREDICTED: low-temperature-induced 65 kDa protein [Glycine max]	2.066	Up	0.0132785	LOC100791989	58.395
I1NHP3	PREDICTED: uncharacterized protein LOC100799217 [Glycine max]	1.669	Up	0.0127978	LOC100799217	15.64
I1NI77	uncharacterized protein LOC100306120 [Glycine max]	1.781	Up	0.00026393	LOC100306120	15.272
I1NJ30	PREDICTED: 60S ribosomal protein L18 [Glycine max]	1.52	Up	0.0098771	LOC100791657	20.965
K7K227	PREDICTED: probable ureide permease A3 isoform X2 [Glycine max]	0.289	Down	0.00155911	LOC100794172	30.834
K7K2X8	PREDICTED: delta-1-pyrroline-5-carboxylate synthase-like isoform X4 [Glycine max]	2.222	Up	0.000195666	LOC100798598	77.644
K7K8J7	PREDICTED: heat shock factor-binding protein 1 [Glycine max]	1.533	Up	0.00049848	---	14.412
K7KQ85	PREDICTED: 60S ribosomal protein L38 [Glycine max]	1.989	Up	4.97e-06	---	7.9453
K7KRR8	profilin [Glycine max]	0.643	Down	0.017643	PRO2	14.05
K7L6N1	PREDICTED: 60S ribosomal protein L6-1 [Glycine max]	1.51	Up	0.0005181	LOC100785356	25.915
K7LRV4	PREDICTED: uncharacterized protein LOC100816765 isoform X1 [Glycine max]	0.623	Down	0.000141312	LOC100816765	224.53
K7MGG1	protease inhibitor precursor [Glycine max]	2.609	Up	2.18e-05	LOC547843	8.8163
K7MP60	PREDICTED: UDP-glucuronate 4-epimerase 6-like [Glycine max]	0.569	Down	0.000101835	---	47.307
K7MZ77	PREDICTED: 60S acidic ribosomal protein P2-2 [Glycine max]	1.526	Up	4.46e-05	LOC100787024	11.235
K7N3S3	PREDICTED: 60S ribosomal protein L36-3 [Glycine max]	2.986	Up	0.000141932	LOC100796037	10.179
P07134	ribosomal protein S12 (chloroplast) [Glycine gracilis]	1.775	Up	0.030719	rps12-A	13.754
P17093	40S ribosomal protein S11 [Glycine max]	2.201	Up	0.00044091	RPS11	17.833
P62302	PREDICTED: 40S ribosomal protein S13 [Glycine max]	1.941	Up	8.25e-05	RPS13	17.14
Q2PMN9	ribosomal protein S15 (chloroplast) [Glycine soja]	1.615	Up	0.0053639	rps15	10.99
Q2PMQ2	ribosomal protein S11 (chloroplast) [Glycine soja]	1.572	Up	0.00189956	rps11	15.001
Q39819	low molecular weight heat shock protein Hsp22.3 precursor [Glycine max]	1.812	Up	0.0041819	Gmhsp22.3	22.316
Q42785	PREDICTED: non-symbiotic hemoglobin 1 [Glycine max]	0.58	Down	0.00023508	GLYMA_11G121800	18.048
Q8W1A1	adenosine 5'-phosphosulfate reductase [Glycine max]	0.416	Down	0.00171987	LOC547630	51.965
C6TAW2	uncharacterized protein LOC100802918 [Glycine max]	1.596	Up	0.0075171	LOC100802918	15.778
C6TFI8	uncharacterized protein LOC100788996 [Glycine max]	1.957	Up	0.030641	LOC100788996	16.716
I1KDR4	uncharacterized protein LOC100786192 [Glycine max]	1.698	Up	0.0052566	LOC100786192	19.82
I1KJG4	PREDICTED: 60S ribosomal protein L37a [Glycine max]	1.913	Up	0.0117019	LOC100796438	10.241
I1KTE1	PREDICTED: cellulose synthase A catalytic subunit 2 [UDP-forming] [Glycine max]	0.643	Down	0.0166377	LOC100794515	123.94
I1KXU2	uncharacterized protein LOC100499882 [Glycine max]	1.893	Up	0.00079521	LOC100787753	13.791
K7KGI0	PREDICTED: protein NRT1/ PTR FAMILY 4.6-like isoform X1 [Glycine max]	0.613	Down	0.00102093	LOC100781861	64.035
K7KNN9	PREDICTED: formin-like protein 3 [Glycine max]	1.67	Up	0.0095962	LOC100777464	62.395
K7KTZ9	uncharacterized protein LOC100305861 [Glycine max]	1.63	Up	0.0044216	---	11.259
K7M5W7	PREDICTED: delta(8)-fatty-acid desaturase 2-like [Glycine max]	0.651	Down	0.0161981	LOC100775880	48.317

## Sheet: L vs N(Stem)
Protein accession	Protein description	L/N Ratio	Regulated Type	L/N P value	Gene name	MW [kDa]
A0A0R0EQE5	PREDICTED: probable methyltransferase PMT3 [Glycine max]	0.559	Down	0.00043753	LOC100805974	70.38
A0A0R0F1R8	PREDICTED: 18.1 kDa class I heat shock protein [Glycine max]	1.558	Up	0.0009644	LOC100795633	19.488
A0A0R0F2G6	"PREDICTED: alanine--glyoxylate aminotransferase 2 homolog 3, mitochondrial [Glycine max]"	1.748	Up	3.6e-05	LOC100797583	52.558
A0A0R0F3J1	PREDICTED: probable polygalacturonase [Glycine max]	0.484	Down	0.000117834	LOC100816232	53.263
A0A0R0G388	PREDICTED: probable inositol transporter 2 isoform X1 [Glycine max]	0.59	Down	0.0193237	LOC100796800	62.284
A0A0R0G625	PREDICTED: fasciclin-like arabinogalactan protein 12 [Glycine max]	3.216	Up	0.0033837	LOC100783215	29.817
A0A0R0GKM0	PREDICTED: xyloglucan endotransglucosylase/hydrolase protein 22 [Glycine max]	2.51	Up	0.00107558	LOC100787440	31.948
A0A0R0GWM0	uncharacterized protein LOC100527846 precursor [Glycine max]	2.034	Up	0.013256	LOC100527846	26.589
A0A0R0GZH8	uncharacterized protein LOC100527417 [Glycine max]	2.32	Up	0.0026011	LOC100527417	24.753
A0A0R0H3D0	uncharacterized protein LOC100810754 [Glycine max]	1.573	Up	0.0119962	LOC100810754	28.441
A0A0R0HAW9	PREDICTED: homeobox protein HD1 [Glycine max]	1.831	Up	0.0001239	LOC100787023	31.898
A0A0R0HCI1	PREDICTED: tetraspanin-3 [Glycine max]	1.504	Up	0.00053606	LOC100798336	32.041
A0A0R0I8A1	PREDICTED: xyloglucan endotransglucosylase/hydrolase 2 [Glycine max]	2.661	Up	0.00040185	LOC100778237	29.896
A0A0R0INP8	uncharacterized protein LOC100789249 precursor [Glycine max]	1.879	Up	6.47e-05	LOC100789249	34.538
A0A0R0IYY7	PREDICTED: cytochrome P450 71A1 [Glycine max]	0.62	Down	6.21e-05	LOC100791502	59.023
A0A0R0JL19	PREDICTED: alcohol dehydrogenase 1 [Glycine max]	0.636	Down	1.51e-05	LOC100801918	41.052
A0A0R0KBI3	PREDICTED: peptidyl-prolyl cis-trans isomerase 1-like [Glycine max]	0.107	Down	0.0026984	LOC100787030	18.197
A0A0R0KHF0	PREDICTED: uclacyanin-3 [Glycine max]	2.562	Up	3.58e-06	LOC100789844	19.17
A0A0R0KKU3	PREDICTED: heat shock cognate 70 kDa protein 2 [Glycine max]	0.583	Down	0.0022187	LOC100798307	71.474
A0A0R0KQE9	PREDICTED: benzyl alcohol O-benzoyltransferase [Glycine max]	0.626	Down	0.0015954	LOC100797017	50.727
A0A0R0LAZ3	PREDICTED: histone-lysine N-methyltransferase ASHR2 [Glycine max]	0.63	Down	0.00132002	GLYMA_01G148700	40.743
A0A0R4J2J8	PREDICTED: probable methyltransferase PMT20 [Glycine max]	0.513	Down	0.00095728	LOC100810681	68.298
A0A0R4J2Q7	PREDICTED: 60S ribosomal protein L10 [Glycine max]	0.658	Down	0.0054583	LOC100777196	25.064
A0A0R4J2Q9	PREDICTED: peroxidase 4 [Glycine max]	1.932	Up	2.29e-05	LOC100812478	34.943
A0A0R4J2T4	glutamine synthetase cytosolic isozyme 2 [Glycine max]	0.609	Down	0.00038349	GS1gamma2	39.326
A0A0R4J2X1	"omega-6 fatty acid desaturase, endoplasmic reticulum isozyme 2 [Glycine max]"	0.45	Down	0.022904	FAD2-4	44.056
A0A0R4J3I5	uncharacterized protein LOC100805999 [Glycine max]	1.898	Up	0.000135478	LOC100805999	39.895
A0A0R4J3J0	PREDICTED: caffeic acid 3-O-methyltransferase [Glycine max]	1.523	Up	0.00046159	LOC100806525	39.826
A0A0R4J3M4	PREDICTED: pyruvate decarboxylase 2 [Glycine max]	0.624	Down	4.15e-05	LOC100789053	65.154
A0A0R4J475	7-ethoxycoumarin O-deethylase-like precursor [Glycine max]	0.567	Down	0.00092412	LOC100789835	55.894
A0A0R4J4G4	PREDICTED: uncharacterized protein LOC100787922 [Glycine max]	0.591	Down	0.0083631	GLYMA_11G066800	19.493
A0A0R4J545	PREDICTED: fasciclin-like arabinogalactan protein 11 [Glycine max]	5.795	Up	2.12e-06	GLYMA_13G327300	29.843
A0A0R4J551	uncharacterized protein LOC100306407 precursor [Glycine max]	2.906	Up	0.0003027	LOC100306407	20.957
A0A0R4J5F8	xyloglucan endotransglucosylase/hydrolase 1 precursor [Glycine max]	0.608	Down	5.4e-07	XTH	34.44
A0A0R4J5G4	PREDICTED: cytochrome P450 81E8 [Glycine max]	1.506	Up	0.004061	LOC100811727	57.361
A0A0R4J5Q8	PREDICTED: subtilisin-like protease SBT1.7 [Glycine max]	0.641	Down	3.37e-06	LOC100776647	79.964
A0A0R4J5X2	PREDICTED: probable isoprenylcysteine alpha-carbonyl methylesterase ICMEL2 [Glycine max]	0.555	Down	0.0023048	LOC100788814	46.471
A1YZE0	PREDICTED: granule-bound starch synthase isoform X1 [Glycine max]	0.358	Down	2.3e-05	LOC100037476	68.062
B2ZF65	PREDICTED: galactinol--sucrose galactosyltransferase [Glycine max]	0.575	Down	0.00050285	RS3	83.708
C6FF63	polygalacturonase inhibitor 1-like precursor [Glycine max]	0.664	Down	0.000182813	LOC100783399	37.606
C6SV89	uncharacterized protein LOC100305480 precursor [Glycine max]	0.359	Down	0.00037741	LOC100305480	12.189
C6SVC8	uncharacterized protein LOC100305501 [Glycine max]	1.745	Up	1.91e-05	LOC100305501	21.492
C6SVG8	uncharacterized protein LOC100499687 precursor [Glycine max]	2.041	Up	0.00095827	LOC100499687	20.471
C6SVL0	uncharacterized protein LOC100305549 precursor [Glycine max]	1.729	Up	4.23e-06	LOC100305549	21.775
C6SVM4	uncharacterized protein LOC100499700 [Glycine max]	2.347	Up	0.00098186	LOC100499700	22.267
C6SVM5	uncharacterized protein LOC100499701 [Glycine max]	2.04	Up	4.03e-05	LOC100499701	13.16
C6SVS0	uncharacterized protein LOC100305588 precursor [Glycine max]	1.973	Up	0.0196171	LOC100788635	13.206
C6SVT0	uncharacterized protein LOC100305594 [Glycine max]	1.71	Up	5.71e-05	LOC100305594	18.023
C6SVT5	uncharacterized protein LOC100305596 [Glycine max]	1.515	Up	0.0176445	LOC100305596	20.036
C6SW78	uncharacterized protein LOC100305686 precursor [Glycine max]	0.456	Down	0.0027015	LOC100305686	10.832
C6SWY4	uncharacterized protein LOC100798112 precursor [Glycine max]	0.598	Down	0.00197771	LOC100798112	12.534
C6SX86	60S ribosomal protein L27a [Glycine max]	0.475	Down	0.00059598	LOC100305936	16.401
C6SXE2	uncharacterized protein LOC100305968 [Glycine max]	2.076	Up	0.0198619	LOC100499831	20.255
C6SXW7	uncharacterized protein LOC100499895 [Glycine max]	2.174	Up	5.63e-05	LOC100499895	23.132
C6SYJ4	PREDICTED: 60S ribosomal protein L27a-3-like [Glycine max]	0.618	Down	0.0021398	LOC100802235	16.545
C6SZF6	uncharacterized protein LOC100306447 precursor [Glycine max]	1.594	Up	0.00144118	LOC100306447	25.955
C6SZQ8	uncharacterized protein LOC100306522 precursor [Glycine max]	1.805	Up	0.0045408	LOC100306522	17.329
C6SZS1	uncharacterized protein LOC100500046 [Glycine max]	0.542	Down	1.96e-05	LOC100500046	18.662
C6T019	uncharacterized protein LOC100500080 [Glycine max]	0.562	Down	7.72e-05	LOC100500080	11.836
C6T0F8	uncharacterized protein LOC100306684 [Glycine max]	0.64	Down	0.0145624	LOC100306684	14.025
C6T0K6	uncharacterized protein LOC100306719 precursor [Glycine max]	2.312	Up	0.047761	LOC100306719	19.662
C6T1E8	PREDICTED: protein transport protein Sec61 subunit beta [Glycine max]	0.512	Down	7.06e-07	LOC100790740	8.4568
C6T1Q5	uncharacterized protein LOC100527031 precursor [Glycine max]	1.907	Up	0.00068289	LOC100527031	23.258
C6T1X1	uncharacterized protein LOC100500493 [Glycine max]	0.614	Down	0.000104484	LOC100500493	17.457
C6T2Q2	PREDICTED: uncharacterized protein LOC100526908 isoform X2 [Glycine max]	1.841	Up	0.004159	LOC100526908	14.68
C6T365	uncharacterized protein LOC100527063 precursor [Glycine max]	2.525	Up	1.62e-06	LOC100527063	22.129
C6T3C5	uncharacterized protein LOC100527116 precursor [Glycine max]	0.637	Down	0.0047993	LOC100527116	21.61
C6T3J7	uncharacterized protein LOC100527184 [Glycine max]	1.564	Up	0.0043189	LOC100527184	22.401
C6T3W3	uncharacterized protein LOC100527293 [Glycine max]	0.518	Down	0.00176408	LOC100527293	16.362
C6T4Z6	uncharacterized protein LOC100527647 [Glycine max]	0.587	Down	0.00115639	LOC100527647	15.893
C6T670	uncharacterized protein LOC100817971 [Glycine max]	0.494	Down	0.0003151	LOC100817971	16.607
C6T778	uncharacterized protein LOC100796049 [Glycine max]	0.646	Down	7.51e-05	LOC100796049	28.621
C6T7N2	uncharacterized protein LOC100811386 [Glycine max]	1.601	Up	0.00038309	LOC100811386	34.628
C6T8C2	uncharacterized protein LOC100791112 precursor [Glycine max]	2.825	Up	0.00109636	LOC100791112	28.023
C6T8E8	uncharacterized protein LOC100795577 [Glycine max]	0.484	Down	0.00149932	LOC100795577	54.638
C6T8R3	uncharacterized protein LOC100796094 precursor [Glycine max]	0.499	Down	4.75e-06	LOC100796094	39.849
C6T9F2	uncharacterized protein LOC100813840 [Glycine max]	1.652	Up	0.00111588	LOC100813840	33.83
C6TAX7	uncharacterized protein LOC100816984 [Glycine max]	1.949	Up	3.1e-07	LOC100816984	24.164
C6TC81	uncharacterized protein LOC100811078 [Glycine max]	1.543	Up	0.00039924	LOC100811078	13.747
C6TD56	uncharacterized protein LOC100807342 [Glycine max]	1.861	Up	1.6e-06	LOC100807342	37.014
C6TEA3	uncharacterized protein LOC100812934 [Glycine max]	0.562	Down	0.00016118	LOC100812934	29.896
C6TET5	uncharacterized protein LOC100793686 precursor [Glycine max]	1.698	Up	1.79e-05	LOC100813880	33.94
C6TFE2	uncharacterized protein LOC100799842 [Glycine max]	1.755	Up	2.47e-05	LOC100799842	22.592
C6TGB8	uncharacterized protein LOC100813879 [Glycine max]	0.379	Down	1.51e-05	LOC100813879	46.215
C6TH78	uncharacterized protein LOC100815504 [Glycine max]	0.558	Down	0.00044253	LOC100815504	38.295
C6THI3	uncharacterized protein LOC100809071 [Glycine max]	1.554	Up	4.7e-06	LOC100809071	39.131
C6TJ60	PREDICTED: hypersensitive-induced response protein 1-like isoform X1 [Glycine max]	1.807	Up	0.0040628	LOC100789547	31.368
C6TJF6	uncharacterized protein LOC100796092 [Glycine max]	0.633	Down	1.61e-05	LOC100796092	35.797
C6TJT0	uncharacterized protein LOC100804119 precursor [Glycine max]	0.56	Down	0.00066033	LOC100804119	39.898
C6TK47	uncharacterized protein LOC100793795 precursor [Glycine max]	3.994	Up	0.0132437	LOC100793795	39.03
C6TL64	uncharacterized protein LOC100804350 precursor [Glycine max]	0.581	Down	6.47e-05	LOC100804350	36.205
C6TL69	uncharacterized protein LOC100796929 precursor [Glycine max]	3.617	Up	0.0043625	LOC100796929	29.174
C6TL75	uncharacterized protein LOC100791487 [Glycine max]	0.629	Down	0.00045661	LOC100791487	28.362
C6TMX0	uncharacterized protein LOC100779122 precursor [Glycine max]	2.038	Up	2.28e-05	LOC100779122	34.391
C6ZHS3	uncharacterized LOC100306157 [Glycine max]	2.01	Up	0.0040427	LOC100306157	17.397
C6ZS03	DNA-damage-repair/toleration protein DRT100-like precursor [Glycine max]	1.661	Up	5.7e-05	LOC100804739	39.706
C7S8B9	germin-like protein subfamily 1 member 1-like precursor [Glycine max]	1.561	Up	0.00026054	LOC100811231	23.636
C7S8D0	uncharacterized LOC100499768 precursor [Glycine max]	1.717	Up	0.013836	LOC100499768	23.383
D2D5G3	24-methylenesterol C-methyltransferase 2-like [Glycine max]	0.566	Down	8.45e-05	SMT2-1	40.397
D4Q9Z5	soyasaponin III rhamnosyltransferase [Glycine max]	0.556	Down	8.28e-05	GmSGT3	53.517
E2FKH3	uncharacterized protein LOC100811452 [Glycine max]	1.921	Up	2.07e-05	SEOc	79.758
E2FKH4	uncharacterized protein LOC100789215 [Glycine max]	1.846	Up	1.21e-06	SEOd	80.45
E2FKI8	uncharacterized protein LOC100793771 [Glycine max]	1.56	Up	0.00150362	SEOr	76.971
G9I8U0	3'-hydroxy-N-methyl-(S)-coclaurine 4'-O-methyltransferase-like [Glycine max]	0.239	Down	0.000136343	LOC100812768	41.508
I1J3Y4	PREDICTED: probable methyltransferase PMT7 [Glycine max]	0.558	Down	0.0076226	LOC100789198	69.296
I1J4N6	PREDICTED: uncharacterized protein LOC100807640 isoform X1 [Glycine max]	2.686	Up	0.00132456	LOC100807640	63.57
I1J5Q3	PREDICTED: probable methyltransferase PMT2 [Glycine max]	0.49	Down	2.2e-05	LOC100799841	68.957
I1J635	PREDICTED: primary amine oxidase-like [Glycine max]	1.719	Up	0.000121928	LOC100819571	75.722
I1J7I3	PREDICTED: probably inactive leucine-rich repeat receptor-like protein kinase IMK2 [Glycine max]	0.604	Down	0.0078366	LOC100799290	92.081
I1J8H7	PREDICTED: peroxidase 64 [Glycine max]	0.641	Down	0.0009586	SEPB1	34.397
I1J9Q9	PREDICTED: expansin-like B1 [Glycine max]	0.625	Down	0.039639	LOC100802855	28.261
I1JB54	PREDICTED: 60S ribosomal protein L30-like [Glycine max]	0.665	Down	0.00052122	LOC100776662	11.887
I1JBJ9	PREDICTED: endoglucanase 17 [Glycine max]	1.631	Up	0.00113591	CEL7	56.626
I1JBS7	PREDICTED: dnaJ homolog subfamily B member 13-like [Glycine max]	1.549	Up	0.0027212	LOC100778440	31.566
I1JBW6	PREDICTED: metalloendoproteinase 5-MMP-like isoform X2 [Glycine max]	1.741	Up	7.5e-05	LOC100805716	40.087
I1JBY1	PREDICTED: UDP-glycosyltransferase 74B1-like [Glycine max]	1.607	Up	6.11e-05	LOC100806069	53.833
I1JC73	uncharacterized protein LOC100527895 [Glycine max]	0.66	Down	0.000161013	LOC100527895	16.655
I1JCQ7	"PREDICTED: succinate dehydrogenase [ubiquinone] flavoprotein subunit 1, mitochondrial [Glycine max]"	0.643	Down	0.0038397	LOC100802169	69.761
I1JDF7	bZIP transcription factor bZIP131 [Glycine max]	1.508	Up	9.97e-05	BZIP131	36.076
I1JDK0	"PREDICTED: superoxide dismutase [Fe], chloroplastic isoform X5 [Glycine max]"	0.514	Down	0.00187945	LOC100814802	35.527
I1JDT9	"PREDICTED: glucose-6-phosphate 1-dehydrogenase, chloroplastic-like [Glycine max]"	0.64	Down	0.00107962	LOC100793694	68.18
I1JE07	PREDICTED: caffeoyl-CoA O-methyltransferase-like [Glycine max]	2.199	Up	5.96e-05	LOC100811247	36.972
I1JEL6	"PREDICTED: heat shock protein 90-5, chloroplastic [Glycine max]"	0.641	Down	0.036303	LOC100819778	90.09
I1JFK4	PREDICTED: condensin complex subunit 1 isoform X2 [Glycine max]	0.454	Down	0.0066767	LOC100820482	146.89
I1JGU8	"PREDICTED: phospho-2-dehydro-3-deoxyheptonate aldolase 1, chloroplastic-like [Glycine max]"	1.838	Up	7.04e-08	LOC100797019	59.01
I1JGV5	uncharacterized protein LOC100306272 [Glycine max]	1.509	Up	0.00079676	LOC100306272	19.364
I1JHB1	PREDICTED: laccase-4-like [Glycine max]	1.544	Up	0.00075913	LOC100799138	56.815
I1JI97	PREDICTED: 1-aminocyclopropane-1-carboxylate oxidase 2 [Glycine max]	0.655	Down	0.0136436	LOC100785042	39.606
I1JIC4	PREDICTED: protein EARLY RESPONSIVE TO DEHYDRATION 15-like [Glycine max]	1.791	Up	0.033405	LOC100796671	14.696
I1JJS7	uncharacterized protein LOC100305625 [Glycine max]	0.348	Down	2.34e-06	LOC100305625	19.398
I1JLR0	PREDICTED: sulfoquinovosyl transferase SQD2 [Glycine max]	0.554	Down	0.0171364	LOC100803792	57.814
I1JLR3	PREDICTED: laccase-4-like [Glycine max]	2.058	Up	0.00133756	LOC100797234	61.15
I1JMU0	PREDICTED: obtusifoliol 14-alpha demethylase-like [Glycine max]	0.654	Down	0.0097232	GLYMA_03G115300	38.813
I1JMY1	PREDICTED: alpha-L-arabinofuranosidase 1 [Glycine max]	1.926	Up	0.00058258	LOC100806458	73.89
I1JN04	PREDICTED: cytochrome P450 98A2 [Glycine max]	1.512	Up	0.00061767	LOC100811080	57.706
I1JN25	PREDICTED: stomatal closure-related actin-binding protein 3-like [Glycine max]	1.615	Up	1.81e-05	LOC100816432	54.873
I1JNI8	"PREDICTED: rhodanese-like domain-containing protein 9, chloroplastic [Glycine max]"	1.553	Up	6.39e-05	LOC100500055	25.81
I1JNL7	PREDICTED: peroxidase A2-like [Glycine max]	2.403	Up	0.0063615	LOC100783115	35.066
I1JP67	PREDICTED: acid phosphatase 1-like [Glycine max]	0.619	Down	0.00120165	LOC100785781	31.82
I1JPQ2	PREDICTED: S-adenosylmethionine synthase 3 [Glycine max]	0.608	Down	0.0177171	LOC100794248	42.726
I1JPQ7	uncharacterized protein LOC100796698 precursor [Glycine max]	0.657	Down	0.00128437	LOC100796698	33.854
I1JQB4	PREDICTED: fasciclin-like arabinogalactan protein 15 [Glycine max]	1.506	Up	0.00143891	LOC100800956	50.149
I1JQV8	PREDICTED: S-adenosylmethionine synthase 1-like [Glycine max]	0.573	Down	0.00115998	LOC100812341	43.223
I1JR90	PREDICTED: 60S ribosomal protein L18-2 [Glycine max]	0.619	Down	0.00064134	LOC100527681	20.996
I1JRI7	uncharacterized protein LOC100305732 [Glycine max]	3.178	Up	0.0071445	LOC100305732	15.236
I1JRK1	PREDICTED: benzyl alcohol O-benzoyltransferase-like [Glycine max]	1.686	Up	0.000156645	LOC100787380	51.761
I1JS35	PREDICTED: probable L-gulonolactone oxidase 6 [Glycine max]	0.588	Down	2.34e-05	LOC100791439	65.564
I1JSX8	PREDICTED: L-ascorbate oxidase homolog [Glycine max]	0.591	Down	0.00067616	LOC100815570	60.677
I1JT01	uncharacterized protein LOC100527629 precursor [Glycine max]	1.637	Up	0.0059554	LOC100527629	26.871
I1JT08	PREDICTED: CO(2)-response secreted protease-like isoform X1 [Glycine max]	2.24	Up	3.36e-06	LOC100820194	81.453
I1JT76	PREDICTED: beta-galactosidase 5-like [Glycine max]	0.542	Down	0.00031974	LOC100795144	82.063
I1JT90	"mannan endo-1,4-beta-mannosidase 7-like precursor [Glycine max]"	0.531	Down	0.0030634	LOC100814337	46.84
I1JTQ7	"PREDICTED: calcium-transporting ATPase 1, chloroplastic-like [Glycine max]"	0.641	Down	0.04678	LOC100810758	111.25
I1JUR2	PREDICTED: dehydration-responsive protein RD22 [Glycine max]	1.517	Up	1.67e-05	LOC100799031	36.992
I1JVH2	uncharacterized protein LOC100499710 precursor [Glycine max]	0.648	Down	0.00029575	LOC100305566	17.756
I1JVN0	uncharacterized protein LOC100305786 [Glycine max]	1.804	Up	0.00079513	LOC100305786	17.603
I1JW21	uncharacterized protein LOC100305587 [Glycine max]	0.638	Down	0.0032371	LOC100499800	16.004
I1JW61	PREDICTED: beta-glucuronosyltransferase GlcAT14B-like [Glycine max]	0.66	Down	0.00146175	LOC100820204	48.537
I1JWI5	PREDICTED: uncharacterized protein LOC100306185 isoform X1 [Glycine max]	1.548	Up	0.000184794	LOC100306185	18.728
I1JWV1	PREDICTED: gibberellin-regulated protein 4 [Glycine max]	0.399	Down	0.029381	LOC100805590	11.556
I1JX45	PREDICTED: nucleobase-ascorbate transporter 6-like isoform X1 [Glycine max]	0.63	Down	0.013901	LOC100785624	57.926
I1JX76	PREDICTED: uncharacterized protein LOC100791625 [Glycine max]	1.755	Up	0.0022621	LOC100791625	82.037
I1JXE2	cysteine proteinase precursor [Glycine max]	1.825	Up	0.0055954	CYSP1	39.855
I1JXQ3	PREDICTED: mediator of RNA polymerase II transcription subunit 36a-like [Glycine max]	0.666	Down	2.09e-05	LOC100797625	32.436
I1JXW6	PREDICTED: aspartic proteinase nepenthesin-1-like [Glycine max]	3.018	Up	0.00019924	LOC100811294	48.865
I1JY06	PREDICTED: probable methyltransferase PMT26 [Glycine max]	0.462	Down	4.69e-06	LOC100777586	91.801
I1JY84	"PREDICTED: shikimate kinase, chloroplastic-like isoform X2 [Glycine max]"	0.649	Down	4.44e-05	LOC100797982	32.997
I1JYB5	PREDICTED: expansin-A8-like [Glycine max]	0.566	Down	0.00105722	LOC100807183	26.786
I1JZ02	PREDICTED: probable methyltransferase PMT25 isoform X1 [Glycine max]	0.663	Down	0.00123806	GLYMA_04G243900	93.514
I1JZ19	1-aminocyclopropane-1-carboxylate oxidase 5-like [Glycine max]	2.266	Up	7.64e-05	LOC100796909	34.823
I1JZD7	PREDICTED: glucuronoxylan 4-O-methyltransferase 1-like [Glycine max]	2.11	Up	1.16e-07	LOC100780444	34.458
I1JZL5	PREDICTED: flavin-containing monooxygenase FMO GS-OX-like 8 [Glycine max]	0.452	Down	0.000181509	LOC100818066	52.254
I1K070	uncharacterized protein LOC100779940 precursor [Glycine max]	1.525	Up	0.00090132	LOC100779940	44.395
I1K108	PREDICTED: probable methyltransferase PMT14 [Glycine max]	0.462	Down	2.1e-06	LOC100810763	69.187
I1K169	PREDICTED: probable serine/threonine-protein kinase DDB_G0291350 [Glycine max]	0.64	Down	0.0044031	LOC100803659	38.137
I1K1M4	uncharacterized protein LOC100793412 [Glycine max]	2.03	Up	0.00028463	LOC100793412	39.39
I1K1S5	uncharacterized protein LOC100804369 [Glycine max]	0.636	Down	0.00039521	LOC100804369	19.295
I1K2T6	PREDICTED: cannabidiolic acid synthase-like 2 [Glycine max]	1.997	Up	4.49e-06	---	58.675
I1K345	PREDICTED: katanin p60 ATPase-containing subunit A-like 2 [Glycine max]	0.631	Down	0.0049577	LOC100794098	45.353
I1K428	PREDICTED: fasciclin-like arabinogalactan protein 11 [Glycine max]	5.024	Up	2.02e-05	LOC100812914	33.039
I1K4J9	PREDICTED: uncharacterized protein LOC100801537 [Glycine max]	0.481	Down	0.038	LOC100801537	53.583
I1K4K8	"PREDICTED: acyl-coenzyme A oxidase 2, peroxisomal [Glycine max]"	1.633	Up	0.00140117	LOC100799226	75.63
I1K4X8	PREDICTED: UDP-glucuronate:xylan alpha-glucuronosyltransferase 1-like [Glycine max]	2.132	Up	0.0010217	LOC100783884	73.95
I1K675	PREDICTED: nephrocystin-3 [Glycine max]	1.537	Up	2.38e-05	LOC100807384	61.492
I1K6A1	PREDICTED: endoglucanase 6 [Glycine max]	0.538	Down	0.00060055	CEL8	68.729
I1K6Q2	PREDICTED: omega-hydroxypalmitate O-feruloyl transferase [Glycine max]	1.867	Up	2.2e-06	LOC100527026	48.358
I1K7G0	24-methylenesterol C-methyltransferase 2 [Glycine max]	0.631	Down	0.00035894	LOC100791154	40.383
I1K8W4	PREDICTED: cellulose synthase A catalytic subunit 1 [UDP-forming] [Glycine max]	0.502	Down	0.000176574	LOC100798193	122.11
I1K963	uncharacterized protein LOC100778704 [Glycine max]	0.581	Down	0.00093537	LOC100778704	25.407
I1K9J7	PREDICTED: tubulin alpha-1 chain [Glycine max]	1.847	Up	0.0020552	LOC100807401	49.684
I1K9M9	PREDICTED: protein ASPARTIC PROTEASE IN GUARD CELL 2-like [Glycine max]	0.51	Down	1.44e-06	LOC100816307	48.63
I1KAR6	PREDICTED: protein BOBBER 1-like [Glycine max]	0.635	Down	0.0014352	LOC100775670	34.252
I1KB60	PREDICTED: protein NETWORKED 4B [Glycine max]	0.664	Down	0.047682	LOC100820407	60.056
I1KBK8	PREDICTED: probable methyltransferase PMT26 [Glycine max]	0.525	Down	7.66e-05	LOC100816312	91.046
I1KBR3	PREDICTED: aspartic proteinase nepenthesin-1-like [Glycine max]	2.478	Up	0.00023911	LOC100782457	48.783
I1KCN2	PREDICTED: HIPL1 protein-like isoform X2 [Glycine max]	1.771	Up	0.00034222	LOC100778890	75.092
I1KCR9	uncharacterized protein LOC100527841 [Glycine max]	1.576	Up	0.0074837	LOC100527841	17.854
I1KCT2	uncharacterized protein LOC100306354 precursor [Glycine max]	0.543	Down	0.0087642	LOC100306354	11.75
I1KD34	PREDICTED: protein COBRA [Glycine max]	0.516	Down	0.0002978	LOC100815779	50.78
I1KEH1	uncharacterized protein LOC100781182 precursor [Glycine max]	1.83	Up	0.00150362	LOC100792916	23.247
I1KEH4	"PREDICTED: polyphenol oxidase, chloroplastic-like [Glycine max]"	2.081	Up	0.000184567	LOC100792012	66.907
I1KFG1	PREDICTED: uncharacterized protein LOC100499986 [Glycine max]	0.578	Down	0.00100204	GLYMA_06G308000	20.409
I1KFY7	PREDICTED: cellulose synthase-like protein G1 [Glycine max]	0.395	Down	2.42e-05	LOC100788506	79.572
I1KG41	uncharacterized protein LOC100500209 [Glycine max]	0.618	Down	2.38e-05	LOC100500209	20.664
I1KG47	"PREDICTED: D-3-phosphoglycerate dehydrogenase 2, chloroplastic [Glycine max]"	0.576	Down	4.05e-05	LOC100793819	66.218
I1KGB9	PREDICTED: protein YLS9-like [Glycine max]	2.428	Up	0.00027669	GLYMA_07G009700	28.024
I1KGH3	uncharacterized protein LOC100815273 precursor [Glycine max]	1.889	Up	0.00052386	LOC100815273	37.823
I1KGQ5	PREDICTED: cell division control protein 2 homolog C isoform X1 [Glycine max]	0.639	Down	0.000119158	LOC100805119	35.582
I1KGR3	PREDICTED: shikimate O-hydroxycinnamoyltransferase isoform X2 [Glycine max]	1.532	Up	0.00010007	LOC100820075	48.412
I1KHD9	PREDICTED: transmembrane protein 87A-like [Glycine max]	0.658	Down	0.0051383	LOC100815987	56.91
I1KHH8	PREDICTED: subtilisin-like protease SBT1.6 [Glycine max]	0.514	Down	0.042039	LOC100819529	82.093
I1KHZ6	PREDICTED: 60S ribosomal protein L5-like [Glycine max]	0.159	Down	1.76e-06	LOC100818819	33.998
I1KID4	PREDICTED: remorin-like [Glycine max]	1.72	Up	0.00044006	LOC100802984	21.654
I1KIE5	uncharacterized protein LOC100803877 [Glycine max]	0.48	Down	0.00039595	LOC100803877	31.989
I1KIF8	PREDICTED: acyl-coenzyme A thioesterase 13-like [Glycine max]	1.601	Up	0.0026238	LOC100808663	19.737
I1KIH5	PREDICTED: probable methyltransferase PMT15 [Glycine max]	0.478	Down	0.0026036	LOC100813493	73.176
I1KIJ4	PREDICTED: subtilisin-like protease SBT1.1 [Glycine max]	0.663	Down	0.0034986	LOC100817581	81.18
I1KIQ9	PREDICTED: uncharacterized protein LOC100795198 [Glycine max]	1.867	Up	0.0084037	LOC100795198	27.75
I1KJJ3	PREDICTED: patatin-like protein 3 [Glycine max]	0.614	Down	2.36e-07	LOC100802647	45.306
I1KJN5	PREDICTED: dnaJ protein homolog 1 [Glycine max]	0.631	Down	8.03e-05	LOC100812236	47.087
I1KJS0	PREDICTED: gamma-glutamyltranspeptidase 3 isoform X1 [Glycine max]	1.523	Up	0.0120437	LOC100777131	59.285
I1KK07	PREDICTED: laccase-17-like [Glycine max]	1.753	Up	0.0045432	LOC100810993	64.138
I1KK52	PREDICTED: putative lipid-transfer protein DIR1 [Glycine max]	1.663	Up	0.032542	LOC100810277	12.151
I1KKE4	PREDICTED: vacuolar cation/proton exchanger 3 [Glycine max]	0.451	Down	0.0024372	LOC100779440	48.459
I1KKU9	PREDICTED: uncharacterized protein LOC100814036 [Glycine max]	1.518	Up	0.0024215	LOC100814036	79.383
I1KLG6	"PREDICTED: polyphenol oxidase I, chloroplastic-like [Glycine max]"	2.128	Up	0.0180046	LOC100801754	68.94
I1KLH1	"PREDICTED: polyphenol oxidase A1, chloroplastic [Glycine max]"	2.454	Up	2.16e-06	PPOJH1	71.37
I1KLS6	PREDICTED: phospholipase A1-IIgamma-like [Glycine max]	2.265	Up	0.00073973	LOC100782473	44.584
I1KLY0	PREDICTED: polyadenylate-binding protein RBP47-like [Glycine max]	0.562	Down	5.93e-05	LOC100814564	47.296
I1KM00	"PREDICTED: ferredoxin--nitrite reductase, chloroplastic isoform X2 [Glycine max]"	0.484	Down	0.00014198	LOC100775519	65.878
I1KM16	PREDICTED: caffeoyl-CoA O-methyltransferase [Glycine max]	1.584	Up	0.00092228	LOC100779260	28.071
I1KM30	PREDICTED: uncharacterized protein At4g06744-like [Glycine max]	1.564	Up	4.94e-06	LOC100781948	49.877
I1KMN0	PREDICTED: serine carboxypeptidase-like 33 [Glycine max]	0.666	Down	0.00072162	LOC100792930	54.965
I1KN68	glucosyltransferase [Glycine max]	0.592	Down	0.002281	GT4	53.238
I1KN78	"PREDICTED: endo-1,3;1,4-beta-D-glucanase [Glycine max]"	1.628	Up	0.00099614	LOC100802118	25.597
I1KNB3	PREDICTED: cytochrome P450 77A1-like [Glycine max]	0.583	Down	0.00030128	LOC100787281	57.324
I1KNG1	PREDICTED: aspartic proteinase-like [Glycine max]	0.666	Down	0.0060383	LOC100779619	55.455
I1KNH9	PREDICTED: 1-aminocyclopropane-1-carboxylate oxidase-like [Glycine max]	1.507	Up	0.0054438	LOC100784459	36.018
I1KNV8	PREDICTED: probable methyltransferase PMT26 [Glycine max]	0.491	Down	0.00033519	LOC100775179	95.11
I1KQK1	PREDICTED: thaumatin-like protein [Glycine max]	0.335	Down	2.04e-06	LOC100784636	27.204
I1KQX1	PREDICTED: zinc finger protein 385B-like [Glycine max]	0.526	Down	0.00052183	LOC100812073	43.893
I1KR17	PREDICTED: protein EXORDIUM-like 2 [Glycine max]	3.056	Up	3.86e-05	LOC100776258	32.539
I1KRS9	PREDICTED: uncharacterized protein LOC100795409 [Glycine max]	0.62	Down	0.0026981	LOC100795409	66.107
I1KRU6	PREDICTED: peroxisomal (S)-2-hydroxy-acid oxidase GLO1 [Glycine max]	0.601	Down	0.00043765	LOC100798937	40.672
I1KS74	PREDICTED: protein ECERIFERUM 26-like [Glycine max]	1.596	Up	0.0076177	LOC100789605	48.546
I1KT82	"PREDICTED: alanine--glyoxylate aminotransferase 2 homolog 1, mitochondrial isoform X3 [Glycine max]"	0.555	Down	0.0099792	LOC100780526	42.083
I1KUQ6	PREDICTED: linoleate 9S-lipoxygenase-like [Glycine max]	1.588	Up	1.91e-05	LOC100816880	97.138
I1KUU7	PREDICTED: beta-galactosidase 1-like [Glycine max]	1.585	Up	0.0063222	LOC100781074	93.345
I1KV03	PREDICTED: GDSL esterase/lipase APG [Glycine max]	1.743	Up	5.96e-05	LOC100793645	39.39
I1KV12	acid phosphatase precursor [Glycine max]	0.639	Down	0.00040042	LOC547669	30.932
I1KVA4	PREDICTED: uncharacterized protein LOC100795773 [Glycine max]	0.636	Down	0.0040214	LOC100795773	118.58
I1KVP1	PREDICTED: shikimate O-hydroxycinnamoyltransferase [Glycine max]	1.855	Up	4.37e-06	LOC100806561	47.508
I1KVS6	"PREDICTED: D-3-phosphoglycerate dehydrogenase 2, chloroplastic-like [Glycine max]"	0.417	Down	1.11e-06	LOC100817949	66.079
I1KW43	PREDICTED: E3 ubiquitin-protein ligase RGLG1-like isoform X3 [Glycine max]	1.503	Up	0.0052834	LOC100795579	35.458
I1KW79	PREDICTED: cytochrome P450 72A15 [Glycine max]	0.346	Down	1.06e-06	CYP72A67	45.606
I1KW96	PREDICTED: protein QUIRKY [Glycine max]	1.507	Up	0.024779	LOC100777852	117.16
I1KWA0	PREDICTED: patellin-3 isoform X1 [Glycine max]	1.742	Up	1.22e-07	LOC100806382	65.208
I1KWI0	"PREDICTED: alpha-1,4-glucan-protein synthase [UDP-forming] 1 [Glycine max]"	0.58	Down	0.00044496	LOC100783948	40.153
I1KWJ3	PREDICTED: uncharacterized protein YwbO-like [Glycine max]	1.532	Up	0.00126337	LOC100787661	23.933
I1KWM4	PREDICTED: probable sodium-coupled neutral amino acid transporter 6 [Glycine max]	0.3	Down	0.02966	LOC100795222	50.373
I1KWS8	PREDICTED: chitinase-like protein 1 [Glycine max]	0.429	Down	1.52e-05	LOC100808683	36.03
I1KXQ4	"PREDICTED: alpha-amylase 3, chloroplastic isoform X1 [Glycine max]"	0.605	Down	6.21e-05	LOC100788193	104.11
I1KXT4	PREDICTED: probable methyltransferase PMT2 isoform X1 [Glycine max]	0.477	Down	0.00072019	LOC100796104	68.738
I1KYC6	PREDICTED: protein ASPARTIC PROTEASE IN GUARD CELL 2 [Glycine max]	0.529	Down	0.00044195	LOC100797345	51.971
I1KYK7	PREDICTED: cellulose synthase-like protein E1 [Glycine max]	1.803	Up	0.00050108	LOC100785532	84.523
I1KYX1	PREDICTED: uncharacterized protein LOC100306662 isoform X1 [Glycine max]	1.629	Up	1.89e-05	LOC100306662	23.452
I1KYX3	uncharacterized protein LOC100306233 precursor [Glycine max]	2.444	Up	0.0021786	LOC100306233	22.389
I1KZ35	galacturonosyltransferase 8-like [Glycine max]	0.65	Down	0.00029577	LOC100817076	54.075
I1KZU7	PREDICTED: aspartic proteinase A1 [Glycine max]	1.844	Up	0.0056395	SOYAP4	55.275
I1L008	uncharacterized protein LOC100799849 [Glycine max]	0.647	Down	0.005639	LOC100799849	29.081
I1L0H6	PREDICTED: cannabidiolic acid synthase-like 1 [Glycine max]	2.549	Up	1.55e-05	LOC100786800	61.208
I1L0T3	PREDICTED: calmodulin-binding transcription activator 5-like [Glycine max]	1.612	Up	0.0113173	LOC100776839	102.97
I1L122	PREDICTED: DNA replication licensing factor MCM6 [Glycine max]	0.549	Down	0.00100367	MCM6	95.653
I1L142	PREDICTED: vacuolar-sorting receptor 6-like [Glycine max]	1.691	Up	0.00140027	LOC100800382	69.767
I1L1H0	PREDICTED: beta-galactosidase [Glycine max]	3.809	Up	1.51e-05	LOC100792629	68.185
I1L1Q6	PREDICTED: subtilisin-like protease SBT1.7 [Glycine max]	0.542	Down	0.0035792	LOC100797543	82.071
I1L1S1	"chlorophyll a-b binding protein, chloroplastic-like [Glycine max]"	1.717	Up	0.0017959	LOC100800374	28.923
I1L2C2	PREDICTED: transmembrane 9 superfamily member 11-like [Glycine max]	0.647	Down	0.00143622	LOC100805158	74.949
I1L2G1	uncharacterized protein LOC100305916 [Glycine max]	2.441	Up	1.63e-05	LOC100305916	17.392
I1L377	uncharacterized protein LOC100500457 [Glycine max]	2.181	Up	0.00090079	LOC100500457	22.468
I1L451	PREDICTED: phosphoethanolamine N-methyltransferase-like [Glycine max]	0.165	Down	2.48e-07	LOC100808891	55.72
I1L4H1	PREDICTED: aldehyde dehydrogenase family 2 member C4-like [Glycine max]	2.567	Up	0.000137415	LOC100792798	54.467
I1L4M5	PREDICTED: kinesin-like calmodulin-binding protein homolog [Glycine max]	0.661	Down	0.00071774	LOC100807481	143.47
I1L4U2	"PREDICTED: serine hydroxymethyltransferase, mitochondrial-like [Glycine max]"	0.511	Down	0.000179714	LOC100779843	57.066
I1L5R7	PREDICTED: protein EXORDIUM-like 3 [Glycine max]	0.541	Down	2.17e-05	LOC100778428	38.451
I1L6Z0	"PREDICTED: mannan endo-1,4-beta-mannosidase 6-like [Glycine max]"	1.631	Up	0.00050215	LOC100805357	55.548
I1L7B2	PREDICTED: benzyl alcohol O-benzoyltransferase-like [Glycine max]	0.297	Down	0.000101927	LOC100799685	50.29
I1L7C0	PREDICTED: acylamino-acid-releasing enzyme-like [Glycine max]	0.563	Down	0.0069556	LOC100812681	83.812
I1L7H1	PREDICTED: probable methyltransferase PMT3 [Glycine max]	0.595	Down	0.00031548	LOC100806600	70.562
I1L7T7	PREDICTED: endoglucanase 17-like [Glycine max]	4.302	Up	3.15e-07	LOC100789144	56.464
I1L8J6	PREDICTED: GDSL esterase/lipase At4g28780-like [Glycine max]	0.609	Down	0.00068337	LOC100791595	40.659
I1L905	phenylalanine ammonia-lyase 2 [Glycine max]	1.708	Up	5.57e-05	PAL2	78.142
I1L9L9	uncharacterized protein LOC100306050 precursor [Glycine max]	1.514	Up	0.0026634	LOC100306050	13.259
I1L9T0	S-adenosyl-L-methionine:delta24-sterol-C-methyltransferase [Glycine max]	0.573	Down	0.0050566	LOC548073	38.657
I1LAY3	PREDICTED: titin-like isoform X3 [Glycine max]	1.654	Up	0.00025843	LOC100790707	101.42
I1LBD2	PREDICTED: uncharacterized GPI-anchored protein At3g06035-like [Glycine max]	1.871	Up	0.00039633	LOC100806610	22.032
I1LCI3	iron-superoxide dismutase [Glycine max]	0.577	Down	8.08e-05	SODB2	27.515
I1LD89	"PREDICTED: alpha-(1,4)-fucosyltransferase-like [Glycine max]"	3.312	Up	0.0038377	LOC100792300	44.806
I1LDT9	PREDICTED: RHOMBOID-like protein 2 [Glycine max]	1.656	Up	0.00029968	LOC100809265	36.8
I1LFW4	PREDICTED: protein CDI-like [Glycine max]	0.636	Down	0.00040051	LOC100813045	29.872
I1LGI7	PREDICTED: hydroxymethylglutaryl-CoA synthase [Glycine max]	0.554	Down	0.0026434	LOC100782595	52.474
I1LHD6	PREDICTED: PI-PLC X domain-containing protein At5g67130 [Glycine max]	1.579	Up	0.0026229	LOC100798507	45.857
I1LHY5	cytochrome P450 84A1-like [Glycine max]	1.762	Up	0.0062623	LOC100793538	58.829
I1LI39	PREDICTED: protein MID1-COMPLEMENTING ACTIVITY 1-like [Glycine max]	0.635	Down	0.033236	LOC100809825	47.647
I1LIC7	uncharacterized protein LOC100786309 [Glycine max]	0.625	Down	0.00024068	LOC100786309	17.518
I1LIT2	PREDICTED: nucleolin 1-like [Glycine max]	0.647	Down	0.00093583	LOC100786132	78.321
I1LJ93	PREDICTED: DNA replication licensing factor MCM4-like [Glycine max]	0.604	Down	0.0043193	LOC100782586	92.901
I1LJC9	uncharacterized protein LOC100305467 [Glycine max]	1.892	Up	0.023464	LOC100305467	16.419
I1LK37	PREDICTED: osmotin-like protein [Glycine max]	1.654	Up	0.0082406	LOC100814312	26.375
I1LKE5	PREDICTED: fasciclin-like arabinogalactan protein 12 [Glycine max]	4.925	Up	0.00027983	LOC100819829	30.731
I1LKE6	PREDICTED: fasciclin-like arabinogalactan protein 12 [Glycine max]	3.607	Up	8.21e-05	LOC100796367	30.551
I1LKM5	PREDICTED: apoptosis-inducing factor homolog A [Glycine max]	1.966	Up	0.00095892	LOC100817682	39.295
I1LL03	PREDICTED: probable glucuronoxylan glucuronosyltransferase IRX7 [Glycine max]	1.574	Up	0.00095854	---	35.392
I1LL77	PREDICTED: fasciclin-like arabinogalactan protein 12 [Glycine max]	3.385	Up	0.0151796	LOC100795847	30.89
I1LL87	uncharacterized protein LOC100306232 [Glycine max]	1.65	Up	0.00035633	LOC100306232	19.345
I1LM14	"PREDICTED: protein TIC 40, chloroplastic-like isoform X1 [Glycine max]"	1.523	Up	0.0122774	LOC100781154	47.122
I1LMU4	PREDICTED: cytosolic endo-beta-N-acetylglucosaminidase 1-like [Glycine max]	0.625	Down	0.015442	LOC100806475	82.128
I1LN28	PREDICTED: UDP-glucuronate 4-epimerase 6-like [Glycine max]	0.489	Down	0.00062138	LOC100786653	51.328
I1LN30	PREDICTED: adenosylhomocysteinase-like [Glycine max]	1.526	Up	7.68e-05	LOC100787210	53.332
I1LN74	uncharacterized protein LOC100499777 precursor [Glycine max]	1.963	Up	2.39e-05	LOC100499777	20.83
I1LN92	PREDICTED: 60S ribosomal protein L17 [Glycine max]	0.526	Down	3.58e-07	LOC100800781	20.395
I1LNE4	PREDICTED: probable pectate lyase 5 [Glycine max]	0.579	Down	0.0095209	LOC100816256	44.207
I1LNI7	PREDICTED: histone H3.3 [Glycine max]	1.943	Up	0.00082006	LOC100809785	15.007
I1LNP0	PREDICTED: patellin-3-like isoform X1 [Glycine max]	1.672	Up	8.9e-07	LOC100794623	69.56
I1LPR5	PREDICTED: subtilisin-like protease SBT1.6 [Glycine max]	0.519	Down	1.52e-05	LOC100817537	81.901
I1LQD7	PREDICTED: fructokinase-2-like [Glycine max]	1.708	Up	3.91e-05	LOC100812560	35.457
I1LQN9	PREDICTED: uncharacterized protein C24B11.05 [Glycine max]	0.507	Down	0.00021977	LOC100807717	32.425
I1LQX8	PREDICTED: fasciclin-like arabinogalactan protein 11 [Glycine max]	5.799	Up	1.58e-06	LOC100793759	29.348
I1LR00	PREDICTED: 40S ribosomal protein S23 [Glycine max]	0.528	Down	0.00392	---	14.909
I1LR23	PREDICTED: phototropin-1-like [Glycine max]	1.672	Up	0.0088579	LOC100804524	109.6
I1LRB8	PREDICTED: LOW QUALITY PROTEIN: UDP-D-apiose/UDP-D-xylose synthase 2 [Glycine max]	0.643	Down	0.0087436	---	43.118
I1LS00	"PREDICTED: (R,S)-reticuline 7-O-methyltransferase [Glycine max]"	0.385	Down	0.000142043	LOC100800801	40.919
I1LS54	PREDICTED: leucine-rich repeat extensin-like protein 4 [Glycine max]	1.928	Up	0.044197	---	39.207
I1LSM1	uncharacterized protein LOC100781182 precursor [Glycine max]	1.63	Up	0.00037994	LOC100781182	22.817
I1LTJ7	PREDICTED: fasciclin-like arabinogalactan protein 12 [Glycine max]	1.864	Up	4.52e-06	LOC100777080	25.483
I1LVA7	"PREDICTED: trifunctional UDP-glucose 4,6-dehydratase/UDP-4-keto-6-deoxy-D-glucose 3,5-epimerase/UDP-4-keto-L-rhamnose-reductase RHM1 [Glycine max]"	0.606	Down	0.010803	LOC100775641	75.616
I1LVS5	PREDICTED: 4-coumarate--CoA ligase 1 [Glycine max]	1.51	Up	0.0053193	LOC100810418	59.475
I1LVS8	PREDICTED: probable xyloglucan endotransglucosylase/hydrolase protein 23 [Glycine max]	3.734	Up	0.00021876	LOC100778340	33.191
I1LVX9	PREDICTED: RNA-binding protein 38 [Glycine max]	1.511	Up	0.0039821	GLYMA_13G089800	30.111
I1LWI3	PREDICTED: uncharacterized protein LOC100306559 isoform X1 [Glycine max]	1.615	Up	0.00066027	LOC100306559	31.551
I1LWM2	PREDICTED: uncharacterized protein At5g39570 [Glycine max]	1.74	Up	1.51e-05	LOC100785134	46.262
I1LWV7	PREDICTED: UDP-arabinopyranose mutase 1 [Glycine max]	0.564	Down	5.7e-05	LOC100778357	40.496
I1LX01	PREDICTED: 2-oxoglutarate-dependent dioxygenase DAO-like [Glycine max]	0.63	Down	3.57e-06	LOC100787244	34.073
I1LX52	PREDICTED: protein EXORDIUM-like 2 [Glycine max]	2.394	Up	0.00024286	LOC100810770	32.334
I1LZ59	PREDICTED: probable xyloglucan endotransglucosylase/hydrolase protein 32 [Glycine max]	0.437	Down	0.0050421	LOC100792731	34.389
I1LZ94	PREDICTED: phenylalanine ammonia-lyase class 2 [Glycine max]	2.581	Up	0.00070485	LOC100803857	78.196
I1LZZ2	PREDICTED: probable sugar phosphate/phosphate translocator At2g25520 [Glycine max]	0.426	Down	0.0025817	LOC100790274	38.301
I1M005	PREDICTED: uncharacterized protein LOC100794313 isoform X1 [Glycine max]	1.542	Up	5.71e-05	LOC100797606	41.954
I1M0R3	uncharacterized protein LOC100819698 precursor [Glycine max]	0.376	Down	3.43e-06	LOC100819698	50.643
I1M0W9	PREDICTED: structural maintenance of chromosomes protein 2-1-like [Glycine max]	0.507	Down	0.048983	LOC100788674	132.6
I1M0Z0	PREDICTED: vestitone reductase [Glycine max]	1.607	Up	0.00030221	DFR1	36.036
I1M138	PREDICTED: basic 7S globulin-like [Glycine max]	2.716	Up	0.00090496	LOC100807221	51.191
I1M160	"PREDICTED: endo-1,3;1,4-beta-D-glucanase-like [Glycine max]"	2.61	Up	0.00195744	LOC100813473	26.376
I1M1I9	PREDICTED: CSC1-like protein ERD4 [Glycine max]	1.629	Up	9.76e-05	LOC100797118	82.062
I1M1R4	PREDICTED: uncharacterized protein LOC100779414 [Glycine max]	1.567	Up	0.002685	LOC100779414	17.888
I1M214	uncharacterized protein LOC100799417 [Glycine max]	2.057	Up	0.000158662	LOC100799417	11.593
I1M2S7	"PREDICTED: persulfide dioxygenase ETHE1 homolog, mitochondrial [Glycine max]"	1.674	Up	6.19e-05	LOC100796796	41.392
I1M3B1	PREDICTED: stem-specific protein TSJT1 [Glycine max]	2.917	Up	0.0083974	LOC100783727	28.047
I1M3X9	"PREDICTED: protein THYLAKOID FORMATION1, chloroplastic-like [Glycine max]"	1.532	Up	0.0072573	LOC100796767	33.86
I1M4L7	PREDICTED: beta-galactosidase 8-like [Glycine max]	0.621	Down	2.8e-06	LOC100804036	91.654
I1M4U9	PREDICTED: UDP-glucuronic acid decarboxylase 6-like [Glycine max]	1.555	Up	0.00076206	LOC100782830	39.129
I1M4Y2	PREDICTED: uncharacterized protein C24B11.05-like [Glycine max]	0.555	Down	0.021903	LOC100790444	32.211
I1M6M7	PREDICTED: uncharacterized protein LOC100814205 [Glycine max]	1.812	Up	0.000100997	LOC100814205	12.006
I1M6Z4	4-hydroxyphenylpyruvate dioxygenase [Glycine max]	1.713	Up	0.0186554	LOC100101901	53.57
I1M731	PREDICTED: DEAD-box ATP-dependent RNA helicase 53-like [Glycine max]	0.655	Down	0.0158995	LOC100786041	65.37
I1M832	PREDICTED: probable methyltransferase PMT11 [Glycine max]	0.564	Down	0.0062188	LOC100786553	75.346
I1M8S3	PREDICTED: subtilisin-like protease SBT1.7 [Glycine max]	2.174	Up	0.000162477	LOC100793808	82.13
I1M8U0	uncharacterized protein LOC100527274 [Glycine max]	1.565	Up	0.046899	LOC100796431	8.3784
I1MA91	PREDICTED: alcohol dehydrogenase 1 [Glycine max]	1.89	Up	0.0090434	LOC547658	40.436
I1MAG8	uncharacterized protein LOC100806349 [Glycine max]	0.659	Down	8.39e-05	LOC100806349	13.651
I1MAU8	PREDICTED: RNA-binding protein 38-like [Glycine max]	1.636	Up	0.0071204	LOC100788516	27.91
I1MB74	PREDICTED: cell wall protein AWA1-like [Glycine max]	1.602	Up	0.033157	LOC100809372	92.058
I1MBL5	PREDICTED: trans-cinnamate 4-monooxygenase-like [Glycine max]	1.708	Up	0.00031585	LOC100818985	57.968
I1MCA7	PREDICTED: ACT domain-containing protein ACR11 isoform X2 [Glycine max]	1.728	Up	0.0061355	LOC100817063	29.272
I1MCI8	PREDICTED: uncharacterized protein LOC100779277 [Glycine max]	0.407	Down	2.95e-06	LOC100802656	40.76
I1MCJ7	PREDICTED: pleiotropic drug resistance protein 1-like [Glycine max]	1.893	Up	0.0035212	LOC100787814	160.71
I1MDP1	uncharacterized protein LOC100306561 [Glycine max]	0.61	Down	0.002284	LOC100306561	16.593
I1MDU8	PREDICTED: 7-deoxyloganetin glucosyltransferase-like [Glycine max]	0.661	Down	0.0057962	LOC100813330	54.357
I1MDV0	PREDICTED: beta-xylosidase/alpha-L-arabinofuranosidase 1-like [Glycine max]	0.603	Down	0.000140586	LOC100798939	83.845
I1MDX7	PREDICTED: protein EXORDIUM-like 2 [Glycine max]	2.36	Up	0.00129942	LOC100788174	31.966
I1MEB4	PREDICTED: 60S ribosomal protein L26-1-like [Glycine max]	0.624	Down	0.00199608	LOC100775705	16.668
I1MEL3	auxin-repressed superfamily protein [Glycine max]	3.157	Up	0.000159105	LOC100305548	12.939
I1MEU8	PREDICTED: uncharacterized protein LOC100792242 [Glycine max]	1.76	Up	0.024822	LOC100792242	22.088
I1MF04	PREDICTED: CSC1-like protein ERD4 [Glycine max]	1.762	Up	1.76e-05	LOC100799097	81.847
I1MF70	PREDICTED: uncharacterized protein LOC100814401 isoform X4 [Glycine max]	1.613	Up	0.0067374	LOC100814401	26.452
I1MG66	PREDICTED: inactive tetrahydrocannabinolic acid synthase-like [Glycine max]	1.739	Up	0.0114361	LOC100775353	61.205
I1MGE6	PREDICTED: ATP-citrate synthase beta chain protein 1-like isoform X1 [Glycine max]	0.66	Down	0.00019529	---	50.533
I1MGS2	PREDICTED: plasma membrane-associated cation-binding protein 1-like [Glycine max]	1.522	Up	0.0043837	LOC100786734	24.269
I1MH66	PREDICTED: xyloglucan endotransglucosylase/hydrolase 2 [Glycine max]	2.055	Up	0.0009212	GLYMA_15G169100	35.594
I1MH73	PREDICTED: beta-galactosidase-like [Glycine max]	2.191	Up	0.0031005	LOC100781959	80.004
I1MHY5	PREDICTED: uncharacterized protein LOC100809927 [Glycine max]	1.705	Up	0.0045018	LOC100809927	58.483
I1MIR8	PREDICTED: protein NRT1/ PTR FAMILY 5.4-like [Glycine max]	1.56	Up	0.0097243	LOC100791362	63.741
I1MJL6	PREDICTED: 60S ribosomal protein L6 [Glycine max]	0.637	Down	0.00083857	LOC100784101	25.931
I1MJP8	PREDICTED: cellulose synthase A catalytic subunit 3 [UDP-forming]-like [Glycine max]	0.567	Down	0.035622	LOC100793104	120.01
I1MK76	PREDICTED: pectinesterase-like [Glycine max]	0.644	Down	0.00055504	LOC100776623	54.739
I1MKC8	"PREDICTED: granule-bound starch synthase 1, chloroplastic/amyloplastic [Glycine max]"	0.583	Down	0.0020222	LOC100817424	68.109
I1MKT9	PREDICTED: UDP-glucose flavonoid 3-O-glucosyltransferase 7-like [Glycine max]	0.592	Down	0.003623	LOC100793313	53.294
I1MLB0	PREDICTED: secoisolariciresinol dehydrogenase-like isoform X2 [Glycine max]	1.751	Up	2.4e-06	LOC100808525	31.772
I1MM26	PREDICTED: uncharacterized protein LOC102663856 [Glycine max]	0.624	Down	0.0118019	GLYMA_16G079500	9.2626
I1MN72	PREDICTED: 60S ribosomal protein L8-3-like [Glycine max]	0.619	Down	0.000119732	LOC100802137	28.129
I1MNR2	PREDICTED: LOW QUALITY PROTEIN: xyloglucan endotransglucosylase/hydrolase protein A-like [Glycine max]	1.575	Up	1.51e-05	GLYMA_16G150300	25.415
I1MP65	ABA/WDS induced protein [Glycine max]	4.542	Up	2.02e-07	LOC100802140	12.626
I1MPJ8	PREDICTED: protein DETOXIFICATION 35-like [Glycine max]	0.52	Down	0.0054796	LOC100789611	54.132
I1MRM5	uncharacterized protein LOC100306363 [Glycine max]	0.544	Down	1.81e-05	LOC100306363	17.112
I1MSS3	4-coumarate:coenzyme A ligase [Glycine max]	1.696	Up	0.020323	4CL1	61.154
I1MTN4	"PREDICTED: probable beta-1,3-galactosyltransferase 19 [Glycine max]"	1.662	Up	0.027115	LOC100798450	69.179
I1MTX9	PREDICTED: DNA replication licensing factor MCM5-like [Glycine max]	0.62	Down	0.0004172	LOC100779483	80.89
I1MUK9	PREDICTED: vignain-like [Glycine max]	1.96	Up	0.0055181	LOC100806581	42.5
I1MUM8	"PREDICTED: malate synthase, glyoxysomal-like [Glycine max]"	0.651	Down	0.00030368	LOC100813906	62.774
I1MUP6	PREDICTED: SNF1-related protein kinase regulatory subunit gamma-1 [Glycine max]	1.691	Up	0.00041816	LOC100818156	46.379
I1MUS3	"PREDICTED: bifunctional dTDP-4-dehydrorhamnose 3,5-epimerase/dTDP-4-dehydrorhamnose reductase [Glycine max]"	0.64	Down	3.64e-05	LOC100781643	33.713
I1MV78	PREDICTED: uncharacterized protein LOC100809637 isoform X1 [Glycine max]	0.651	Down	0.00060058	---	82.27
I1MVC1	PREDICTED: probable methyltransferase PMT14 [Glycine max]	0.628	Down	0.0031831	LOC100793146	69.424
I1MXH9	PREDICTED: probable strigolactone esterase DAD2 isoform X2 [Glycine max]	1.596	Up	0.0143446	LOC100797010	29.532
I1MXJ1	PREDICTED: subtilisin-like protease SBT1.7 [Glycine max]	1.567	Up	0.00022016	LOC100799654	82.283
I1MY46	PREDICTED: GDSL esterase/lipase EXL3 [Glycine max]	0.347	Down	4.24e-06	GLYMA_17G259500	40.858
I1MYF5	PREDICTED: REF/SRPP-like protein At1g67360 isoform X2 [Glycine max]	0.652	Down	0.0039438	LOC100816931	25.819
I1MYV1	PREDICTED: uncharacterized protein LOC100818900 [Glycine max]	0.622	Down	0.0052384	LOC100818900	228.68
I1MZT0	PREDICTED: peroxidase 4-like [Glycine max]	1.681	Up	0.00035602	LOC100813384	35.976
I1N019	"PREDICTED: phosphomethylpyrimidine synthase, chloroplastic [Glycine max]"	0.43	Down	3.13e-06	LOC100787350	72.214
I1N1G9	PREDICTED: carbonic anhydrase 2-like [Glycine max]	0.525	Down	0.0037755	LOC100795969	18.184
I1N3M2	"PREDICTED: NAD-dependent malic enzyme 59 kDa isoform, mitochondrial-like [Glycine max]"	0.66	Down	0.0115241	LOC100795823	66.345
I1N4C1	PREDICTED: malonyl-CoA:anthocyanidin 5-O-glucoside-6''-O-malonyltransferase-like [Glycine max]	0.382	Down	0.0003975	LOC100782933	56.714
I1N4K0	PREDICTED: serine carboxypeptidase-like 25 [Glycine max]	1.747	Up	6.11e-05	LOC100807680	52.776
I1N4K3	"PREDICTED: putative endo-1,3(4)-beta-glucanase 2 [Glycine max]"	0.584	Down	0.000161844	LOC100810004	73.716
I1N5R3	PREDICTED: nephrocystin-3-like [Glycine max]	1.845	Up	2.33e-05	LOC100786477	77.071
I1N5W6	PREDICTED: xyloglucan glycosyltransferase 4-like [Glycine max]	0.448	Down	0.0036238	LOC100818571	76.005
I1N627	PREDICTED: hypersensitive-induced response protein 2-like isoform X1 [Glycine max]	1.501	Up	5.21e-07	LOC100779369	31.549
I1N634	uncharacterized protein LOC100803092 precursor [Glycine max]	1.605	Up	0.0071629	LOC100803092	40.584
I1N671	PREDICTED: UDP-glycosyltransferase 74G1-like [Glycine max]	1.746	Up	4.42e-05	LOC100792149	51.987
I1N6A5	"PREDICTED: alpha-1,4 glucan phosphorylase L isozyme, chloroplastic/amyloplastic [Glycine max]"	0.553	Down	0.0033355	LOC100806646	110.34
I1N7G1	"PREDICTED: glucose-6-phosphate 1-dehydrogenase, cytoplasmic isoform [Glycine max]"	1.589	Up	0.00098388	LOC100806107	59.73
I1N7P3	"PREDICTED: ribulose-phosphate 3-epimerase, cytoplasmic isoform isoform X1 [Glycine max]"	1.608	Up	0.036705	LOC100500085	24.64
I1N7U4	PREDICTED: probable metal-nicotianamine transporter YSL6 isoform X2 [Glycine max]	0.628	Down	0.00038187	LOC100799897	74.036
I1N806	light-regulated protein-like [Glycine max]	2.205	Up	9.59e-05	LOC100816615	15.142
I1N842	PREDICTED: xyloglucan endotransglucosylase/hydrolase 1-like [Glycine max]	0.623	Down	5.67e-05	LOC100778482	34.164
I1N8I3	PREDICTED: dihydrofolate reductase-like [Glycine max]	0.613	Down	0.006317	LOC100780431	30.233
I1N8L7	PREDICTED: alpha-L-arabinofuranosidase 1-like [Glycine max]	1.604	Up	8.2e-05	LOC100787734	72.066
I1N9C1	PREDICTED: dirigent protein 22-like [Glycine max]	0.591	Down	0.0024195	LOC100816618	19.892
I1N9F5	uncharacterized protein LOC100306136 [Glycine max]	1.634	Up	0.00050265	LOC100306136	18.695
I1N9K0	PREDICTED: sulfate transporter 3.1-like [Glycine max]	0.605	Down	0.047898	LOC100791091	72.604
I1NA96	PREDICTED: phenylalanine ammonia-lyase 1 [Glycine max]	1.582	Up	0.00020486	LOC100811101	77.794
I1NAB6	PREDICTED: probable xyloglucan endotransglucosylase/hydrolase protein 32 [Glycine max]	0.386	Down	3.56e-05	LOC100817157	33.895
I1NBD5	PREDICTED: proline-rich receptor-like protein kinase PERK3 isoform X2 [Glycine max]	0.593	Down	0.0175997	GLYMA_19G217300	74.528
I1NBE4	PREDICTED: uncharacterized protein LOC100816979 isoform X2 [Glycine max]	0.508	Down	0.000119726	LOC100816979	53.22
I1NBK5	"PREDICTED: mannan endo-1,4-beta-mannosidase 4-like [Glycine max]"	2.323	Up	0.002177	LOC100787923	46.213
I1NC15	PREDICTED: GDSL esterase/lipase At1g54790-like isoform X2 [Glycine max]	1.55	Up	0.0108847	LOC100783310	41.724
I1NCF1	PREDICTED: GDSL esterase/lipase LTL1 [Glycine max]	0.633	Down	0.00102151	LOC100819292	41.809
I1NCJ4	PREDICTED: anthocyanidin reductase-like [Glycine max]	2.406	Up	4.24e-05	LOC100788991	37.59
I1NCL5	PREDICTED: cytochrome b561 and DOMON domain-containing protein At3g61750 [Glycine max]	1.945	Up	0.0033777	LOC100792152	45.132
I1NET6	PREDICTED: enolase-phosphatase E1-like [Glycine max]	1.632	Up	3.93e-05	LOC100776005	82.016
I1NFQ2	PREDICTED: uncharacterized protein LOC100785459 isoform X1 [Glycine max]	1.609	Up	0.0027635	LOC100785459	36.294
I1NGN6	PREDICTED: probable fructokinase-7 [Glycine max]	0.665	Down	0.00069901	LOC100818404	46.791
I1NGT9	PREDICTED: tubulin beta-1 chain [Glycine max]	1.614	Up	0.00036152	LOC100793406	50.42
I1NI77	uncharacterized protein LOC100306120 [Glycine max]	0.663	Down	0.0025191	LOC100306120	15.272
K7K149	PREDICTED: DNA (cytosine-5)-methyltransferase CMT3 [Glycine max]	0.325	Down	0.0069388	LOC100799480	98.882
K7K166	PREDICTED: putative disease resistance protein RGA3 [Glycine max]	1.542	Up	0.00090258	GLYMA_01G012000	124.22
K7K227	PREDICTED: probable ureide permease A3 isoform X2 [Glycine max]	0.33	Down	0.0020799	LOC100794172	30.834
K7K2R8	"PREDICTED: serine/threonine-protein kinase STN7, chloroplastic-like [Glycine max]"	1.596	Up	0.025382	LOC100778588	65.302
K7K719	PREDICTED: notchless protein homolog [Glycine max]	0.656	Down	0.0023241	LOC100796328	53.482
K7K8V1	PREDICTED: MLP-like protein 43 [Glycine max]	2.666	Up	6.44e-07	LOC100794745	17.519
K7KAJ3	PREDICTED: LOW QUALITY PROTEIN: probable inactive receptor kinase At1g48480 [Glycine max]	1.502	Up	0.00060351	LOC100801103	69.865
K7KDM7	probable glutathione S-transferase [Glycine max]	0.409	Down	0.0058357	LOC100819805	25.941
K7KG36	PREDICTED: protein YLS9-like [Glycine max]	0.658	Down	0.0021609	GLYMA_03G201600	28.673
K7KHF4	PREDICTED: probable alkaline/neutral invertase B [Glycine max]	1.505	Up	0.0106022	LOC100796722	65.226
K7KHN1	"PREDICTED: 1,4-alpha-glucan-branching enzyme 1, chloroplastic/amyloplastic-like isoform X1 [Glycine max]"	0.651	Down	0.00030043	LOC100792499	101.59
K7KHN5	PREDICTED: uncharacterized protein LOC100820367 [Glycine max]	1.927	Up	0.00185733	LOC100820367	48.764
K7KHY4	PREDICTED: protein WEAK CHLOROPLAST MOVEMENT UNDER BLUE LIGHT 1-like [Glycine max]	1.749	Up	0.031839	LOC100812902	106.75
K7KL59	PREDICTED: uncharacterized protein LOC100780098 isoform X2 [Glycine max]	0.609	Down	0.036604	LOC100780098	129.68
K7KLI3	PREDICTED: UDP-glucuronate:xylan alpha-glucuronosyltransferase 1-like [Glycine max]	1.934	Up	0.046919	GLYMA_04G214400	73.564
K7KNF1	PREDICTED: uncharacterized protein LOC100799930 [Glycine max]	0.633	Down	0.0117175	LOC100799930	31.058
K7KPJ2	PREDICTED: NAC domain-containing protein 73 [Glycine max]	1.521	Up	0.0081969	---	26.723
K7KPK3	PREDICTED: uncharacterized protein DDB_G0290685-like [Glycine max]	0.536	Down	0.0005227	GLYMA_05G110000	73.028
K7KPW4	PREDICTED: uncharacterized protein LOC100785300 [Glycine max]	0.664	Down	0.00094069	LOC100785300	46.688
K7KQ46	PREDICTED: uncharacterized protein LOC100809865 isoform X2 [Glycine max]	0.581	Down	0.043139	LOC100809865	69.458
K7KQC4	PREDICTED: xyloglucan endotransglucosylase/hydrolase 2 isoform X1 [Glycine max]	3.21	Up	4.16e-06	LOC100811671	23.904
K7KQJ0	PREDICTED: cellulose synthase A catalytic subunit 8 [UDP-forming]-like [Glycine max]	2.596	Up	0.0175807	---	108.38
K7KRE2	PREDICTED: REF/SRPP-like protein At1g67360 [Glycine max]	0.391	Down	0.0094243	---	9.789
K7KSH9	PREDICTED: monosaccharide-sensing protein 2-like [Glycine max]	0.646	Down	0.046165	LOC100811857	78.856
K7KV68	PREDICTED: UDP-glucuronate:xylan alpha-glucuronosyltransferase 1-like [Glycine max]	1.798	Up	0.00042252	GLYMA_06G151900	73.577
K7KVG4	PREDICTED: mediator of RNA polymerase II transcription subunit 36a-like [Glycine max]	0.659	Down	1.84e-05	LOC100788688	32.439
K7KVZ6	"PREDICTED: chlorophyll a-b binding protein P4, chloroplastic [Glycine max]"	1.528	Up	3.59e-05	LOC100798548	32.469
K7KW86	PREDICTED: COBRA-like protein 4 [Glycine max]	3.905	Up	3.92e-05	LOC100813134	51.502
K7KY22	PREDICTED: early nodulin-like protein 2 [Glycine max]	2.82	Up	0.00021937	LOC100803858	20.575
K7KYL1	PREDICTED: uncharacterized protein LOC100776945 isoform X1 [Glycine max]	2.137	Up	0.0039795	---	54.15
K7KYV8	seed linoleate 9S-lipoxygenase [Glycine max]	0.609	Down	2.6e-07	VLXC	96.918
K7KZU1	PREDICTED: uncharacterized protein LOC100789935 [Glycine max]	1.507	Up	0.008062	---	287.34
K7L0E0	PREDICTED: polygalacturonate 4-alpha-galacturonosyltransferase-like [Glycine max]	0.536	Down	0.00182461	LOC100811181	76.435
K7L2B3	"PREDICTED: alpha,alpha-trehalose-phosphate synthase [UDP-forming] 6-like [Glycine max]"	1.692	Up	9.6e-05	LOC100818822	96.93
K7L2Q6	PREDICTED: non-classical arabinogalactan protein 31 [Glycine max]	0.629	Down	0.036599	---	13.28
K7L4J5	PREDICTED: UDP-glucose 4-epimerase GEPI48 [Glycine max]	2.35	Up	0.0034419	LOC100809394	46.657
K7L4Y5	PREDICTED: pectinesterase-like [Glycine max]	1.673	Up	0.0127976	LOC100775898	57.797
K7L5P5	PREDICTED: histone-lysine N-methyltransferase ASHR2-like [Glycine max]	0.508	Down	0.0052796	LOC100783406	46.505
K7L6U4	PREDICTED: vicianin hydrolase [Glycine max]	1.557	Up	0.0002365	---	41.984
K7L6U5	PREDICTED: vicianin hydrolase [Glycine max]	1.549	Up	0.00093644	---	22.631
K7LAU1	PREDICTED: probable pectate lyase 8 [Glycine max]	1.721	Up	9.81e-05	LOC100790659	49.65
K7LBE7	PREDICTED: uncharacterized protein LOC100804829 isoform X1 [Glycine max]	1.63	Up	3.01e-06	LOC100806433	39.946
K7LBP9	PREDICTED: beta-D-xylosidase 1-like [Glycine max]	1.613	Up	0.0063421	LOC100812823	83.936
K7LCU3	PREDICTED: uncharacterized protein LOC100805698 [Glycine max]	1.525	Up	0.0073574	LOC100805698	13.745
K7LF44	PREDICTED: alpha/beta hydrolase domain-containing protein 17B-like [Glycine max]	0.644	Down	0.00145852	---	35.95
K7LGC2	PREDICTED: probable galacturonosyltransferase 7 [Glycine max]	0.53	Down	0.0031353	LOC100795264	72.109
K7LHI4	"PREDICTED: interactor of constitutive active ROPs 2, chloroplastic-like isoform X2 [Glycine max]"	1.509	Up	0.000100532	LOC100798652	70.262
K7LHY4	PREDICTED: uncharacterized protein LOC100793363 [Glycine max]	0.601	Down	0.00141869	GLYMA_10G075900	100.9
K7LK48	PREDICTED: probable methyltransferase PMT3 [Glycine max]	0.557	Down	0.0021404	LOC100789309	70.521
K7LKJ0	PREDICTED: copper transport protein ATX1-like [Glycine max]	1.502	Up	0.00130301	LOC100799342	8.5647
K7LL82	PREDICTED: fasciclin-like arabinogalactan protein 12 [Glycine max]	3.593	Up	0.0020814	LOC100795331	31.032
K7LME7	PREDICTED: uncharacterized protein LOC100811424 isoform X7 [Glycine max]	2.139	Up	0.00023971	LOC100811424	77.74
K7LMN7	uncharacterized protein LOC100812711 [Glycine max]	1.705	Up	0.0003958	---	20.932
K7LN65	soyasapogenol B glucuronide galactosyltransferase [Glycine max]	0.406	Down	2.25e-05	LOC100777250	55.883
K7LNG5	PREDICTED: isoflavone reductase-like [Glycine max]	1.615	Up	0.020318	LOC100781863	35.571
K7LP97	PREDICTED: glycine-rich RNA-binding protein 7-like [Glycine max]	0.61	Down	2.28e-05	LOC100796704	16.928
K7LPR9	PREDICTED: 3-ketoacyl-CoA synthase 12-like [Glycine max]	0.619	Down	0.00048328	LOC100809149	58.046
K7LQG2	PREDICTED: aquaporin PIP2-7 [Glycine max]	2.246	Up	0.00136456	---	20.813
K7LQH0	PREDICTED: fasciclin-like arabinogalactan protein 12 [Glycine max]	3.25	Up	0.000137466	LOC100794261	27.944
K7LRV4	PREDICTED: uncharacterized protein LOC100816765 isoform X1 [Glycine max]	2.035	Up	0.00176388	LOC100816765	224.53
K7LUH7	PREDICTED: phospholipase A1-IIdelta [Glycine max]	1.8	Up	6.4e-05	LOC100809529	25.353
K7LVG8	PREDICTED: aquaporin PIP2-7 [Glycine max]	1.811	Up	1.72e-05	PIP2	27.162
K7LWF9	PREDICTED: protein IQ-DOMAIN 1-like isoform X2 [Glycine max]	1.799	Up	0.00021669	LOC100775825	34.218
K7M789	PREDICTED: serine carboxypeptidase-like 42 isoform X2 [Glycine max]	1.522	Up	0.00166334	LOC100801752	50.727
K7MAB0	PREDICTED: GDSL esterase/lipase At1g28610 [Glycine max]	1.619	Up	0.00121623	GLYMA_15G081200	7.2351
K7MAD4	PREDICTED: fasciclin-like arabinogalactan protein 11 [Glycine max]	5.257	Up	6.72e-07	LOC100794350	32.586
K7MAS9	PREDICTED: uncharacterized protein LOC100800158 [Glycine max]	0.604	Down	0.00087762	LOC100800158	20.678
K7MCT1	PREDICTED: uncharacterized protein LOC106798069 [Glycine max]	1.844	Up	0.00091556	---	37.232
K7MDE4	uncharacterized protein LOC100819698 precursor [Glycine max]	0.657	Down	0.00087721	GLYMA_15G234300	46.26
K7MGG1	protease inhibitor precursor [Glycine max]	0.584	Down	0.00159577	LOC547843	8.8163
K7MGX5	PREDICTED: probable sphingolipid transporter spinster homolog 2 isoform X1 [Glycine max]	2.206	Up	3.51e-05	---	29.752
K7MH28	PREDICTED: cytochrome P450 84A1-like [Glycine max]	2.055	Up	9.84e-05	LOC100807448	58.306
K7MJ31	"PREDICTED: mannan endo-1,4-beta-mannosidase 6-like isoform X1 [Glycine max]"	1.527	Up	2.05e-05	LOC100789254	52.348
K7MLV8	PREDICTED: probable xyloglucan endotransglucosylase/hydrolase protein 6 [Glycine max]	2.243	Up	0.034824	LOC100807653	33.621
K7MNW5	PREDICTED: uncharacterized protein LOC100798264 [Glycine max]	2.329	Up	0.0045435	LOC100798264	13.886
K7MP60	PREDICTED: UDP-glucuronate 4-epimerase 6-like [Glycine max]	0.393	Down	0.00155826	---	47.307
K7MP92	PREDICTED: 65-kDa microtubule-associated protein 8-like isoform X1 [Glycine max]	2.247	Up	0.024057	LOC100793527	64.093
K7MQY8	PREDICTED: uncharacterized protein LOC100794040 [Glycine max]	2.066	Up	8.11e-07	LOC100794040	72.969
K7MRC4	PREDICTED: spermidine hydroxycinnamoyl transferase-like [Glycine max]	0.619	Down	0.0049441	LOC100778626	52.536
K7MRE8	"PREDICTED: uncharacterized oxidoreductase At1g06690, chloroplastic [Glycine max]"	1.538	Up	0.0065779	LOC100783464	40.297
K7MS08	PREDICTED: probable polygalacturonase At1g80170 [Glycine max]	1.779	Up	0.0022435	LOC100806068	96.354
K7MS29	"PREDICTED: alpha-glucan water dikinase, chloroplastic-like [Glycine max]"	0.651	Down	0.00048229	LOC100788421	164.06
K7MSK4	PREDICTED: putative G3BP-like protein isoform X1 [Glycine max]	0.641	Down	0.036445	LOC100800392	49.637
K7MTF7	PREDICTED: probable aquaporin PIP1-2 [Glycine max]	1.683	Up	0.00041722	---	22.527
K7MVE6	"PREDICTED: glucan endo-1,3-beta-glucosidase [Glycine max]"	0.643	Down	0.0170161	LOC100793715	39.837
K7MXR7	PREDICTED: apyrase 2-like [Glycine max]	0.624	Down	0.025203	LOC100811625	50.804
K7MY71	uncharacterized protein LOC100305613 [Glycine max]	0.448	Down	0.00024367	---	11.258
K7MZ11	PREDICTED: aquaporin PIP2-1 [Glycine max]	1.853	Up	0.0148011	---	21.025
K7N109	PREDICTED: uncharacterized protein LOC100777990 [Glycine max]	1.758	Up	0.0041952	LOC100777990	31.906
K7N3R0	PREDICTED: LOW QUALITY PROTEIN: oxalate--CoA ligase-like [Glycine max]	1.948	Up	0.00022013	LOC100783685	60.904
K7N3S3	PREDICTED: 60S ribosomal protein L36-3 [Glycine max]	0.655	Down	0.023902	LOC100796037	10.179
K7N485	PREDICTED: phenylalanine ammonia-lyase 2 [Glycine max]	1.829	Up	6.13e-05	LOC100818777	78.339
K7N5F3	"PREDICTED: probable plastid-lipid-associated protein 12, chloroplastic isoform X1 [Glycine max]"	1.527	Up	0.0100611	LOC100810403	41.208
O48922	cytochrome P450 98A2 [Glycine max]	1.759	Up	1.33e-07	CYP98A2	57.674
P0CG89	PREDICTED: histone H4-like [Glycine max]	2.043	Up	4.66e-08	---	11.409
P17093	40S ribosomal protein S11 [Glycine max]	0.616	Down	0.0027615	RPS11	17.833
P26690	NAD(P)H-dependent 6'-deoxychalcone synthase [Glycine max]	2.133	Up	0.0021804	---	35.489
P28759	"superoxide dismutase [Fe], chloroplastic precursor [Glycine max]"	0.453	Down	1.93e-06	SODB	27.841
P35694	xyloglucan endotransglucosylase/hydrolase 2 precursor [Glycine max]	2.306	Up	0.0028166	---	32.254
P38417	linoleate 9S-lipoxygenase-4 [Glycine max]	0.633	Down	0.00020137	LOX1.5	96.534
P46417	glutathione S-transferase 3 [Glycine max]	0.584	Down	0.0064167	GST3	25.901
P46519	desiccation protectant protein Lea14 homolog [Glycine max]	1.635	Up	0.0055993	---	16.495
Q0PKY2	"PREDICTED: endo-1,4-beta-mannanase isoform X1 [Glycine max]"	2.393	Up	0.0031971	LOC778029	46.094
Q2MJR5	PREDICTED: inositol-3-phosphate synthase-like [Glycine max]	0.307	Down	4.19e-06	MIPS2	56.444
Q2PMN3	photosystem I subunit VII (chloroplast) [Glycine soja]	1.516	Up	8e-05	psaC	9.0384
Q2PMU3	photosystem I P700 apoprotein A1 (chloroplast) [Glycine soja]	1.554	Up	1.91e-05	psaA	83.487
Q2TUW1	abscisic stress ripening-like protein [Glycine max]	3.266	Up	4.26e-05	LOC100527146	25.353
Q38JD2	uncharacterized protein LOC100500117 [Glycine max]	1.84	Up	0.00083869	TIL	21.446
Q38JE0	uncharacterized protein LOC100305903 [Glycine max]	1.676	Up	0.0054598	TIL'	21.237
Q42777	"PREDICTED: methylcrotonoyl-CoA carboxylase subunit alpha, mitochondrial [Glycine max]"	1.572	Up	0.014498	MCCA	80.619
Q42785	PREDICTED: non-symbiotic hemoglobin 1 [Glycine max]	0.487	Down	0.000144319	GLYMA_11G121800	18.048
Q42797	trans-cinnamate 4-monooxygenase [Glycine max]	1.901	Up	1.58e-05	CYP73A11	58.01
Q43468	hsp70-Hsp90 organizing protein 1 [Glycine max]	0.509	Down	0.00164463	HOP1	64.177
Q53B75	chalcone--flavonone isomerase 1B-1 [Glycine max]	0.599	Down	0.0062375	CHI1B1	25.027
Q6Q2Z8	phosphoenolpyruvate carboxylase [Glycine max]	0.609	Down	0.00042315	PEPC4	110.54
Q7M1R5	superoxide dismutase [Cu-Zn] [Glycine max]	1.738	Up	0.00160416	SOD1	15.193
Q8S5C1	4-coumarate--CoA ligase 1 [Glycine max]	1.65	Up	0.027259	LOC547944	60.177
Q8W1A1	adenosine 5'-phosphosulfate reductase [Glycine max]	0.401	Down	0.00072442	LOC547630	51.965
Q9BBU5	Cu/Zn-superoxide dismutase copper chaperone [Glycine max]	2.094	Up	0.0058992	CCS	32.479
Q9SMF5	MLP-like protein 28-like [Glycine max]	2.115	Up	1.7e-06	msg	17.721
Q9SWA8	glycine-rich RNA-binding protein [Glycine max]	0.632	Down	0.00047517	GRP	15.847
Q9XHC6	beta-amyrin 24-hydroxylase [Glycine max]	0.25	Down	1.85e-05	CYP93E1	58.261
C6T474	uncharacterized LOC100527393 precursor [Glycine max]	0.532	Down	0.0073395	LOC100527393	15.726
I1JG54	PREDICTED: uncharacterized protein LOC100780040 [Glycine max]	1.594	Up	0.047142	LOC100780040	22.194
I1JPL3	PREDICTED: fasciclin-like arabinogalactan protein 11 [Glycine max]	2.244	Up	0.00098119	LOC100784186	25.78
I1KR58	PREDICTED: dynamin-like protein ARC5 [Glycine max]	0.666	Down	0.00129793	LOC100807368	84.804
I1KRF9	PREDICTED: DNA replication licensing factor MCM3-like [Glycine max]	0.41	Down	0.042921	LOC100811545	86.753
I1KTE1	PREDICTED: cellulose synthase A catalytic subunit 2 [UDP-forming] [Glycine max]	0.484	Down	0.0021805	LOC100794515	123.94
I1L537	PREDICTED: DEAD-box ATP-dependent RNA helicase 5-like [Glycine max]	0.619	Down	0.0133768	LOC100806057	59.087
I1LRC1	PREDICTED: glucomannan 4-beta-mannosyltransferase 2-like [Glycine max]	0.367	Down	0.00136196	LOC100791645	62.523
I1MH23	PREDICTED: subtilisin-like protease SBT2.5 isoform X2 [Glycine max]	0.613	Down	0.038876	LOC100784999	88.188
I1MR83	PREDICTED: stem-specific protein TSJT1 [Glycine max]	0.455	Down	0.0063628	LOC100811383	25.539
I1MRU0	PREDICTED: protein REDUCED WALL ACETYLATION 2-like isoform X2 [Glycine max]	0.49	Down	0.0162041	LOC100808555	63.645
I1MUE0	PREDICTED: GDP-mannose transporter GONST4 [Glycine max]	0.598	Down	0.025176	LOC100784313	38.182
I1NCZ7	PREDICTED: peptidyl-prolyl cis-trans isomerase CYP21-4-like [Glycine max]	3.628	Up	0.0080386	LOC100796043	26.06
K7K6E8	PREDICTED: uncharacterized protein LOC100777026 [Glycine max]	4.8	Up	0.00079855	LOC100777026	33.081
K7KTZ9	uncharacterized protein LOC100305861 [Glycine max]	0.633	Down	0.0048187	---	11.259
K7L3G9	"PREDICTED: putative pentatricopeptide repeat-containing protein At1g69350, mitochondrial [Glycine max]"	0.651	Down	0.0186002	LOC100780689	90.286
K7L605	PREDICTED: heat stress transcription factor A-5-like isoform X2 [Glycine max]	1.507	Up	0.029397	LOC100786408	47.696
K7LTF6	PREDICTED: fasciclin-like arabinogalactan protein 12 [Glycine max]	4.862	Up	0.034243	LOC100792163	30.964
K7M5W7	PREDICTED: delta(8)-fatty-acid desaturase 2-like [Glycine max]	0.403	Down	0.0063227	LOC100775880	48.317
K7MIE6	PREDICTED: protein YLS3-like [Glycine max]	1.664	Up	0.00176324	GLYMA_16G191900	10.466

## Sheet: (L+Fr) vs N (Stem)
Protein accession	Protein description	L+Fr/N Ratio	Regulated Type	L+Fr/N P value	Gene name	MW [kDa]
A0A0R0EUZ8	PREDICTED: GDSL esterase/lipase At5g33370 [Glycine max]	1.516	Up	0.0130789	LOC100812154	40.806
A0A0R0I1Y7	PREDICTED: peroxidase 12 [Glycine max]	1.598	Up	0.00076071	LOC100804126	37.958
A0A0R0JL19	PREDICTED: alcohol dehydrogenase 1 [Glycine max]	0.609	Down	0.0034356	LOC100801918	41.052
A0A0R0KBI3	PREDICTED: peptidyl-prolyl cis-trans isomerase 1-like [Glycine max]	0.046	Down	0.0023445	LOC100787030	18.197
A0A0R4J3L3	"PREDICTED: protochlorophyllide reductase, chloroplastic [Glycine max]"	2.485	Up	1.76e-08	LOC100813807	42.988
A0A0R4J3M4	PREDICTED: pyruvate decarboxylase 2 [Glycine max]	0.642	Down	4.39e-05	LOC100789053	65.154
A0A0R4J4S6	"PREDICTED: protochlorophyllide reductase, chloroplastic [Glycine max]"	1.59	Up	4.06e-06	LOC100785637	43.245
A0A0R4J4Z9	uncharacterized protein LOC100804416 precursor [Glycine max]	1.599	Up	0.0022992	LOC100804416	39.696
A0A0R4J5G4	PREDICTED: cytochrome P450 81E8 [Glycine max]	1.546	Up	0.00140295	LOC100811727	57.361
A0A0R4J5Y8	uncharacterized protein LOC100527019 precursor [Glycine max]	1.714	Up	0.00065886	LOC100527019	20.289
A0A0R4J631	pyruvate kinase [Glycine max]	0.664	Down	0.00169974	PK3	54.344
C6K8D0	uncharacterized LOC100527742 precursor [Glycine max]	1.968	Up	3.62e-05	LOC100527742	25.947
C6SVL0	uncharacterized protein LOC100305549 precursor [Glycine max]	1.696	Up	2.04e-05	LOC100305549	21.775
C6SVS0	uncharacterized protein LOC100305588 precursor [Glycine max]	1.766	Up	0.00012368	LOC100788635	13.206
C6SVX9	uncharacterized protein LOC100305622 [Glycine max]	0.662	Down	0.032636	LOC100305622	13.639
C6SW78	uncharacterized protein LOC100305686 precursor [Glycine max]	0.649	Down	0.0037848	LOC100305686	10.832
C6SXA9	uncharacterized protein LOC100305948 precursor [Glycine max]	1.739	Up	0.0071391	LOC100305948	13.184
C6SZA9	uncharacterized protein LOC100783267 [Glycine max]	1.556	Up	0.0005816	LOC100783267	17.104
C6T8E8	uncharacterized protein LOC100795577 [Glycine max]	0.633	Down	0.0047784	LOC100795577	54.638
C6T942	probable mannitol dehydrogenase-like [Glycine max]	1.592	Up	0.00154119	LOC100819684	38.944
C6TET5	uncharacterized protein LOC100793686 precursor [Glycine max]	1.536	Up	6.2e-05	LOC100813880	33.94
C6TFE2	uncharacterized protein LOC100799842 [Glycine max]	1.523	Up	0.0038986	LOC100799842	22.592
C6TMX0	uncharacterized protein LOC100779122 precursor [Glycine max]	1.581	Up	0.0005157	LOC100779122	34.391
E2FKI8	uncharacterized protein LOC100793771 [Glycine max]	1.612	Up	7.98e-05	SEOr	76.971
E2FKI9	uncharacterized protein LOC100794293 [Glycine max]	2.456	Up	1.74e-05	SEOs	76.418
G9I8U0	3'-hydroxy-N-methyl-(S)-coclaurine 4'-O-methyltransferase-like [Glycine max]	0.278	Down	0.00021811	LOC100812768	41.508
I1J4N6	PREDICTED: uncharacterized protein LOC100807640 isoform X1 [Glycine max]	2.484	Up	0.00101741	LOC100807640	63.57
I1J635	PREDICTED: primary amine oxidase-like [Glycine max]	2.7	Up	6.37e-05	LOC100819571	75.722
I1J911	PREDICTED: STS14 protein-like [Glycine max]	1.683	Up	0.0031642	LOC100819390	19.675
I1JBJ9	PREDICTED: endoglucanase 17 [Glycine max]	1.693	Up	0.00132311	CEL7	56.626
I1JBW6	PREDICTED: metalloendoproteinase 5-MMP-like isoform X2 [Glycine max]	2.37	Up	1.74e-06	LOC100805716	40.087
I1JBY1	PREDICTED: UDP-glycosyltransferase 74B1-like [Glycine max]	2.998	Up	2.56e-06	LOC100806069	53.833
I1JDK0	"PREDICTED: superoxide dismutase [Fe], chloroplastic isoform X5 [Glycine max]"	0.621	Down	0.00119525	LOC100814802	35.527
I1JFJ9	lectin precursor [Glycine max]	2.714	Up	3.96e-07	LOC732576	31.882
I1JIC4	PREDICTED: protein EARLY RESPONSIVE TO DEHYDRATION 15-like [Glycine max]	1.77	Up	0.0144792	LOC100796671	14.696
I1JJS7	uncharacterized protein LOC100305625 [Glycine max]	0.372	Down	2.42e-05	LOC100305625	19.398
I1JLR0	PREDICTED: sulfoquinovosyl transferase SQD2 [Glycine max]	0.647	Down	0.024125	LOC100803792	57.814
I1JPQ2	PREDICTED: S-adenosylmethionine synthase 3 [Glycine max]	0.59	Down	0.0172218	LOC100794248	42.726
I1JPQ7	uncharacterized protein LOC100796698 precursor [Glycine max]	0.665	Down	0.005601	LOC100796698	33.854
I1JSB1	PREDICTED: G2/mitotic-specific cyclin-2-like [Glycine max]	1.693	Up	0.00121632	LOC100819848	46.406
I1JWI5	PREDICTED: uncharacterized protein LOC100306185 isoform X1 [Glycine max]	1.519	Up	0.00038087	LOC100306185	18.728
I1JYB5	PREDICTED: expansin-A8-like [Glycine max]	0.577	Down	0.0041399	LOC100807183	26.786
I1JZ19	1-aminocyclopropane-1-carboxylate oxidase 5-like [Glycine max]	1.513	Up	0.002317	LOC100796909	34.823
I1K2T6	PREDICTED: cannabidiolic acid synthase-like 2 [Glycine max]	1.613	Up	0.000136492	---	58.675
I1K428	PREDICTED: fasciclin-like arabinogalactan protein 11 [Glycine max]	1.648	Up	0.020564	LOC100812914	33.039
I1K4K1	PREDICTED: uncharacterized protein LOC100797102 [Glycine max]	1.53	Up	0.00029979	LOC100797102	20.684
I1KEH4	"PREDICTED: polyphenol oxidase, chloroplastic-like [Glycine max]"	2.722	Up	0.00012363	LOC100792012	66.907
I1KEK2	PREDICTED: senescence-specific cysteine protease SAG39-like [Glycine max]	1.513	Up	0.00024078	LOC100808467	37.789
I1KFG1	PREDICTED: uncharacterized protein LOC100499986 [Glycine max]	0.655	Down	0.00092299	GLYMA_06G308000	20.409
I1KFY7	PREDICTED: cellulose synthase-like protein G1 [Glycine max]	0.567	Down	8.1e-05	LOC100788506	79.572
I1KH67	lipoxygenase-9 [Glycine max]	1.593	Up	1.3e-08	LOX9	96.343
I1KHZ6	PREDICTED: 60S ribosomal protein L5-like [Glycine max]	0.099	Down	1.61e-05	LOC100818819	33.998
I1KI43	PREDICTED: uncharacterized protein LOC100812611 isoform X2 [Glycine max]	1.547	Up	0.041663	---	33.114
I1KI60	PREDICTED: probable polygalacturonase [Glycine max]	0.644	Down	0.0022154	LOC100787980	52.813
I1KIE5	uncharacterized protein LOC100803877 [Glycine max]	0.615	Down	0.0123754	LOC100803877	31.989
I1KK66	glutathione S-transferase GST 8 [Glycine max]	1.614	Up	3.89e-05	LOC547579	25.852
I1KKP6	PREDICTED: long chain acyl-CoA synthetase 2-like [Glycine max]	1.508	Up	0.0029551	LOC100795926	73.852
I1KLC9	"PREDICTED: external alternative NAD(P)H-ubiquinone oxidoreductase B2, mitochondrial-like [Glycine max]"	0.646	Down	0.039041	LOC100809915	65.191
I1KLG6	"PREDICTED: polyphenol oxidase I, chloroplastic-like [Glycine max]"	2.38	Up	0.00103798	LOC100801754	68.94
I1KLH1	"PREDICTED: polyphenol oxidase A1, chloroplastic [Glycine max]"	3.115	Up	4.37e-07	PPOJH1	71.37
I1KN78	"PREDICTED: endo-1,3;1,4-beta-D-glucanase [Glycine max]"	1.718	Up	0.000103176	LOC100802118	25.597
I1KNB3	PREDICTED: cytochrome P450 77A1-like [Glycine max]	1.726	Up	0.00145599	LOC100787281	57.324
I1KRI7	PREDICTED: 60S ribosomal protein L27-like [Glycine max]	1.515	Up	0.025583	LOC100817943	15.679
I1KUQ6	PREDICTED: linoleate 9S-lipoxygenase-like [Glycine max]	1.716	Up	1.71e-05	LOC100816880	97.138
I1KV09	uncharacterized protein LOC100795218 precursor [Glycine max]	1.573	Up	1.05e-06	LOC100795218	30.285
I1KV12	acid phosphatase precursor [Glycine max]	0.586	Down	6.19e-05	LOC547669	30.932
I1KVS6	"PREDICTED: D-3-phosphoglycerate dehydrogenase 2, chloroplastic-like [Glycine max]"	0.572	Down	2.37e-05	LOC100817949	66.079
I1KW79	PREDICTED: cytochrome P450 72A15 [Glycine max]	0.597	Down	1.95e-07	CYP72A67	45.606
I1KW96	PREDICTED: protein QUIRKY [Glycine max]	2.523	Up	0.0057807	LOC100777852	117.16
I1KWM4	PREDICTED: probable sodium-coupled neutral amino acid transporter 6 [Glycine max]	0.442	Down	0.031535	LOC100795222	50.373
I1KWS8	PREDICTED: chitinase-like protein 1 [Glycine max]	0.655	Down	0.00046417	LOC100808683	36.03
I1KYI4	PREDICTED: zinc transporter 11 [Glycine max]	0.478	Down	0.0183388	LOC100809940	37.559
I1KYX1	PREDICTED: uncharacterized protein LOC100306662 isoform X1 [Glycine max]	1.722	Up	5.99e-05	LOC100306662	23.452
I1KYX3	uncharacterized protein LOC100306233 precursor [Glycine max]	3.167	Up	0.00057571	LOC100306233	22.389
I1L1Q6	PREDICTED: subtilisin-like protease SBT1.7 [Glycine max]	0.647	Down	0.0062763	LOC100797543	82.071
I1L2G1	uncharacterized protein LOC100305916 [Glycine max]	1.761	Up	0.000118797	LOC100305916	17.392
I1L451	PREDICTED: phosphoethanolamine N-methyltransferase-like [Glycine max]	0.335	Down	2.7e-06	LOC100808891	55.72
I1L4U2	"PREDICTED: serine hydroxymethyltransferase, mitochondrial-like [Glycine max]"	2.064	Up	8.19e-05	LOC100779843	57.066
I1L5R7	PREDICTED: protein EXORDIUM-like 3 [Glycine max]	0.632	Down	4.42e-05	LOC100778428	38.451
I1L7B2	PREDICTED: benzyl alcohol O-benzoyltransferase-like [Glycine max]	0.474	Down	0.00032085	LOC100799685	50.29
I1L7T7	PREDICTED: endoglucanase 17-like [Glycine max]	2.784	Up	0.021302	LOC100789144	56.464
I1LCI3	iron-superoxide dismutase [Glycine max]	0.593	Down	0.000121962	SODB2	27.515
I1LEA5	PREDICTED: cysteine-rich receptor-like protein kinase 26 [Glycine max]	1.606	Up	0.0056237	LOC100789471	78.575
I1LEY1	PREDICTED: serine/threonine-protein phosphatase 2A 65 kDa regulatory subunit A beta isoform-like [Glycine max]	0.599	Down	0.0028969	LOC100819623	65.396
I1LF87	PREDICTED: transcription factor TCP7 [Glycine max]	1.96	Up	0.0029027	LOC100799005	26.038
I1LJC9	uncharacterized protein LOC100305467 [Glycine max]	2.024	Up	0.000117388	LOC100305467	16.419
I1LKE5	PREDICTED: fasciclin-like arabinogalactan protein 12 [Glycine max]	1.815	Up	0.003003	LOC100819829	30.731
I1LL87	uncharacterized protein LOC100306232 [Glycine max]	1.903	Up	5.99e-05	LOC100306232	19.345
I1LM82	glutamate decarboxylase [Glycine max]	0.665	Down	0.00055789	LOC100796533	46.358
I1LNI7	PREDICTED: histone H3.3 [Glycine max]	1.621	Up	0.00138403	LOC100809785	15.007
I1LQU7	PREDICTED: legumin type B-like [Glycine max]	0.642	Down	0.0161844	LOC100782964	38.304
I1LR23	PREDICTED: phototropin-1-like [Glycine max]	2.118	Up	0.000197486	LOC100804524	109.6
I1LS00	"PREDICTED: (R,S)-reticuline 7-O-methyltransferase [Glycine max]"	0.558	Down	0.00126234	LOC100800801	40.919
I1LUI1	uncharacterized protein LOC100787587 [Glycine max]	1.735	Up	0.0100628	LOC100787587	46.171
I1LVS8	PREDICTED: probable xyloglucan endotransglucosylase/hydrolase protein 23 [Glycine max]	2.741	Up	0.00060264	LOC100778340	33.191
I1LYK5	PREDICTED: uncharacterized protein LOC100305743 isoform X1 [Glycine max]	1.509	Up	0.049015	LOC100305743	41.603
I1M0R3	uncharacterized protein LOC100819698 precursor [Glycine max]	0.561	Down	5.55e-05	LOC100819698	50.643
I1M2Y5	PREDICTED: gamma-glutamyl hydrolase isoform X1 [Glycine max]	1.873	Up	3.65e-07	LOC547881	38.549
I1M3B1	PREDICTED: stem-specific protein TSJT1 [Glycine max]	1.572	Up	0.000160563	LOC100783727	28.047
I1M542	PREDICTED: beta-glucosidase 13 [Glycine max]	1.955	Up	0.00022067	LOC100805263	48.194
I1M6M7	PREDICTED: uncharacterized protein LOC100814205 [Glycine max]	2.4	Up	8.04e-05	LOC100814205	12.006
I1M6R1	PREDICTED: calcium-dependent protein kinase 33-like [Glycine max]	1.7	Up	0.0135371	LOC100794852	60.687
I1M7C2	PREDICTED: UDP-glycosyltransferase 92A1-like [Glycine max]	1.553	Up	0.0026833	LOC100783385	54.76
I1M7N8	uncharacterized protein LOC100809383 [Glycine max]	0.638	Down	0.0026578	LOC100809383	32.748
I1MDV0	PREDICTED: beta-xylosidase/alpha-L-arabinofuranosidase 1-like [Glycine max]	0.609	Down	3.83e-05	LOC100798939	83.845
I1MEL3	auxin-repressed superfamily protein [Glycine max]	2.536	Up	0.00028187	LOC100305548	12.939
I1MH66	PREDICTED: xyloglucan endotransglucosylase/hydrolase 2 [Glycine max]	0.656	Down	0.0079167	GLYMA_15G169100	35.594
I1MHR0	PREDICTED: S-adenosylmethionine synthase [Glycine max]	0.652	Down	4.49e-05	LOC100787994	43.052
I1MI59	PREDICTED: alpha-amylase/subtilisin inhibitor-like [Glycine max]	1.83	Up	0.00045933	LOC100789064	23.536
I1MIT6	PREDICTED: uncharacterized protein LOC100794511 isoform X1 [Glycine max]	1.886	Up	0.00149843	LOC100794511	35.815
I1MLB0	PREDICTED: secoisolariciresinol dehydrogenase-like isoform X2 [Glycine max]	1.631	Up	1.72e-06	LOC100808525	31.772
I1MNV1	uncharacterized protein LOC100780008 [Glycine max]	1.574	Up	0.00046101	LOC100780008	16.493
I1MP38	peroxidase precursor [Glycine max]	1.502	Up	0.000157837	PRX4	37.774
I1MP65	ABA/WDS induced protein [Glycine max]	1.612	Up	0.0023383	LOC100802140	12.626
I1MS08	PREDICTED: pectin acetylesterase 10 [Glycine max]	0.658	Down	0.020264	LOC100791571	47.031
I1MWJ3	PREDICTED: selenoprotein H [Glycine max]	1.681	Up	0.0026647	LOC100818149	18.964
I1MY46	PREDICTED: GDSL esterase/lipase EXL3 [Glycine max]	0.607	Down	0.000178489	GLYMA_17G259500	40.858
I1MZT0	PREDICTED: peroxidase 4-like [Glycine max]	1.592	Up	0.0061781	LOC100813384	35.976
I1N4B8	uncharacterized protein LOC100781853 precursor [Glycine max]	1.524	Up	5.52e-05	LOC100781853	40.675
I1N4C1	PREDICTED: malonyl-CoA:anthocyanidin 5-O-glucoside-6''-O-malonyltransferase-like [Glycine max]	0.582	Down	0.00197675	LOC100782933	56.714
I1N4N6	PREDICTED: receptor-like protein kinase FERONIA [Glycine max]	1.561	Up	0.0021229	GLYMA_18G271000	96.859
I1N6A5	"PREDICTED: alpha-1,4 glucan phosphorylase L isozyme, chloroplastic/amyloplastic [Glycine max]"	0.663	Down	0.0059381	LOC100806646	110.34
I1N6G2	PREDICTED: 7-deoxyloganetin glucosyltransferase-like [Glycine max]	1.736	Up	0.00106105	LOC100798148	54.398
I1N6R8	PREDICTED: uncharacterized protein LOC100806791 [Glycine max]	1.567	Up	0.00140113	GLYMA_19G047800	21.83
I1N806	light-regulated protein-like [Glycine max]	2.026	Up	1.74e-05	LOC100816615	15.142
I1NAB6	PREDICTED: probable xyloglucan endotransglucosylase/hydrolase protein 32 [Glycine max]	0.666	Down	8.07e-05	LOC100817157	33.895
I1NCF1	PREDICTED: GDSL esterase/lipase LTL1 [Glycine max]	1.517	Up	0.004964	LOC100819292	41.809
I1NH45	PREDICTED: peroxidase 12-like [Glycine max]	1.546	Up	0.00036225	LOC100775837	38.915
I1NIR6	PREDICTED: histone H1-like [Glycine max]	1.891	Up	6.08e-05	LOC100810590	19.665
K7K227	PREDICTED: probable ureide permease A3 isoform X2 [Glycine max]	0.348	Down	0.0121156	LOC100794172	30.834
K7KDM7	probable glutathione S-transferase [Glycine max]	0.534	Down	0.0068595	LOC100819805	25.941
K7KQC4	PREDICTED: xyloglucan endotransglucosylase/hydrolase 2 isoform X1 [Glycine max]	2.541	Up	1.57e-05	LOC100811671	23.904
K7KRE2	PREDICTED: REF/SRPP-like protein At1g67360 [Glycine max]	0.654	Down	0.031738	---	9.789
K7KSV5	PREDICTED: basic 7S globulin 2 [Glycine max]	1.697	Up	2.19e-05	LOC100819708	47.37
K7KW86	PREDICTED: COBRA-like protein 4 [Glycine max]	1.637	Up	0.0131805	LOC100813134	51.502
K7KY22	PREDICTED: early nodulin-like protein 2 [Glycine max]	1.842	Up	0.0135815	LOC100803858	20.575
K7KYV8	seed linoleate 9S-lipoxygenase [Glycine max]	0.577	Down	1.65e-05	VLXC	96.918
K7L2Q6	PREDICTED: non-classical arabinogalactan protein 31 [Glycine max]	0.652	Down	0.034902	---	13.28
K7L6U4	PREDICTED: vicianin hydrolase [Glycine max]	1.55	Up	0.000140999	---	41.984
K7L6U5	PREDICTED: vicianin hydrolase [Glycine max]	1.542	Up	0.00057639	---	22.631
K7LBE7	PREDICTED: uncharacterized protein LOC100804829 isoform X1 [Glycine max]	1.6	Up	1.83e-07	LOC100806433	39.946
K7LF44	PREDICTED: alpha/beta hydrolase domain-containing protein 17B-like [Glycine max]	0.661	Down	0.0102555	---	35.95
K7LL82	PREDICTED: fasciclin-like arabinogalactan protein 12 [Glycine max]	1.663	Up	0.0146631	LOC100795331	31.032
K7LN65	soyasapogenol B glucuronide galactosyltransferase [Glycine max]	0.553	Down	7.74e-05	LOC100777250	55.883
K7LNG5	PREDICTED: isoflavone reductase-like [Glycine max]	1.727	Up	0.025837	LOC100781863	35.571
K7LQG2	PREDICTED: aquaporin PIP2-7 [Glycine max]	1.839	Up	0.00196163	---	20.813
K7LWP1	PREDICTED: 60S ribosomal protein L3 [Glycine max]	1.793	Up	6.28e-05	LOC100792174	49.368
K7M789	PREDICTED: serine carboxypeptidase-like 42 isoform X2 [Glycine max]	1.534	Up	0.0020412	LOC100801752	50.727
K7MGX5	PREDICTED: probable sphingolipid transporter spinster homolog 2 isoform X1 [Glycine max]	1.855	Up	7.97e-05	---	29.752
K7MH03	PREDICTED: cold shock domain-containing protein 3-like [Glycine max]	0.562	Down	0.0122436	LOC100793305	24.684
K7MP60	PREDICTED: UDP-glucuronate 4-epimerase 6-like [Glycine max]	0.581	Down	0.00050039	---	47.307
K7MQY8	PREDICTED: uncharacterized protein LOC100794040 [Glycine max]	1.602	Up	1.56e-05	LOC100794040	72.969
K7MY71	uncharacterized protein LOC100305613 [Glycine max]	0.656	Down	0.0040643	---	11.258
K7MZ11	PREDICTED: aquaporin PIP2-1 [Glycine max]	1.576	Up	0.0147009	---	21.025
P10743	stem 31 kDa glycoprotein precursor [Glycine max]	1.695	Up	6.02e-05	VSPB	29.28
P25096	PREDICTED: protein P21 [Glycine max]	1.529	Up	2.26e-05	---	21.463
P28759	"superoxide dismutase [Fe], chloroplastic precursor [Glycine max]"	0.469	Down	1.83e-06	SODB	27.841
P35694	xyloglucan endotransglucosylase/hydrolase 2 precursor [Glycine max]	1.807	Up	1.45e-07	---	32.254
Q2MJR5	PREDICTED: inositol-3-phosphate synthase-like [Glycine max]	0.52	Down	3.63e-05	MIPS2	56.444
Q8W1A1	adenosine 5'-phosphosulfate reductase [Glycine max]	0.509	Down	0.00112422	LOC547630	51.965
Q9BBU5	Cu/Zn-superoxide dismutase copper chaperone [Glycine max]	1.965	Up	9.56e-05	CCS	32.479
Q9M5K7	14-3-3-like protein D [Glycine max]	0.621	Down	0.0020966	LOC100806167	30.208
Q9SMF5	MLP-like protein 28-like [Glycine max]	2.78	Up	1.89e-07	msg	17.721
Q9SWR5	2-hydroxyisoflavanone synthase precursor [Glycine max]	0.663	Down	0.0077798	IFS2	58.868
Q9XHC6	beta-amyrin 24-hydroxylase [Glycine max]	0.299	Down	2.3e-05	CYP93E1	58.261
C6T474	uncharacterized LOC100527393 precursor [Glycine max]	0.597	Down	0.0083766	LOC100527393	15.726
I1LRC1	PREDICTED: glucomannan 4-beta-mannosyltransferase 2-like [Glycine max]	0.664	Down	0.0067389	LOC100791645	62.523
I1MR83	PREDICTED: stem-specific protein TSJT1 [Glycine max]	0.478	Down	0.0068153	LOC100811383	25.539
I1NCZ7	PREDICTED: peptidyl-prolyl cis-trans isomerase CYP21-4-like [Glycine max]	1.795	Up	0.0109818	LOC100796043	26.06
K7M5W7	PREDICTED: delta(8)-fatty-acid desaturase 2-like [Glycine max]	0.614	Down	0.0124166	LOC100775880	48.317
